# Supplementary material for: Gut Microbiome Biomarkers and Functional Diversity Within an Amazonian Semi-Nomadic Hunter–Gatherer Group
Source: Front Microbiol. 2019 Jul 30;10:1743. doi: 10.3389/fmicb.2019.01743 (PMC6682603; doi:10.3389/fmicb.2019.01743)
Supplement: Supplementary file 4 [file Table_1.XLS]

## Sheet: Plan1
Supplementary Table 1: Metadata of study participants (Yanomami/Brazil) and of individuals from the populations used for comparison
Sample Name	Group	Age	Gender	Gender informations associated to each age range in the Yanomami/Brazil:
Y1	Yanomami/Brazil	61-70	NA	30-50: 1 Male and 2 Female
Y2	Yanomami/Brazil	61-70	NA	51-60: 2 Male and 4 Female
Y3	Yanomami/Brazil	61-70	NA	61-70: 2 Male and 4 Female
Y4	Yanomami/Brazil	61-70	NA
Y5	Yanomami/Brazil	31-50	NA
Y6	Yanomami/Brazil	31-50	NA
Y7	Yanomami/Brazil	51-60	NA
Y8	Yanomami/Brazil	51-60	NA
Y9	Yanomami/Brazil	51-60	NA
Y10	Yanomami/Brazil	31-50	NA
Y11	Yanomami/Brazil	61-70	NA
Y12	Yanomami/Brazil	61-70	NA
Y13	Yanomami/Brazil	51-60	NA
Y14	Yanomami/Brazil	51-60	NA
Y15	Yanomami/Brazil	51-60	NA
F23	Yanomami/Venezuela	7	Female
F3	Yanomami/Venezuela	11	Male
F9	Yanomami/Venezuela	12	Female
F49	Yanomami/Venezuela	19	Male
F5	Yanomami/Venezuela	20	Male
F50	Yanomami/Venezuela	22	Male
F36	Yanomami/Venezuela	23	Male
F6	Yanomami/Venezuela	48	Male
SM01	Matses	30	Male
SM02	Matses	25	Female
SM03	Matses	10	Male
SM05	Matses	1	Male
SM11	Matses	4	Female
SM18	Matses	36	Female
SM20	Matses	20	Female
SM23	Matses	7	Male
SM24	Matses	2	Male
SM25	Matses	2	Female
SM28	Matses	52	Female
SM29	Matses	50	Female
SM30	Matses	4	Male
SM31	Matses	30	Male
SM32	Matses	21	Female
SM33	Matses	5	Female
SM34	Matses	4	Male
SM37	Matses	12	Male
SM39	Matses	40	Female
SM40	Matses	18	Female
SM41	Matses	6	Male
SM42	Matses	4	Male
SM43	Matses	2	Female
SM44	Matses	4	Male
HCO02	Tunapuco	9	Female
HCO07	Tunapuco	3	Female
HCO09	Tunapuco	13	NA
HCO11	Tunapuco	36	Male
HCO12	Tunapuco	35	Female
HCO53	Tunapuco	44	Female
HCO61	Tunapuco	20	Female
HCO64	Tunapuco	NA	Female
HCO67	Tunapuco	26	Female
HCO70	Tunapuco	40	Female
HCO72	Tunapuco	5	Female
HCO74	Tunapuco	36	Female
SRS012849	US	NA	Male
SRS012969	US	NA	Male
SRS013951	US	NA	Male
SRS014287	US	NA	Male
SRS014459	US	NA	Female
SRS016095	US	NA	Female
SRS016438	US	NA	Male
SRS017247	US	NA	Male
SRS017916	US	NA	Male
SRS022071	US	NA	Female
SRS023346	US	NA	Female
SRS043667	US	NA	Male
SRS045528	US	NA	Female
SRS045645	US	NA	Male
SRS045739	US	NA	Male
SRS047014	US	NA	Male
SRS047044	US	NA	Male
SRS049959	US	NA	Male
SRS053649	US	NA	Female
SRS074964	US	NA	Male
SRS075078	US	NA	Male
SRS075341	US	NA	Male
SRS075963	US	NA	Female
SRS077335	US	NA	Female
SRS077753	US	NA	Female
SRS077849	US	NA	Male
SRS078242	US	NA	Female
SRS078419	US	NA	Male
SRS078665	US	NA	Female
SRS098571	US	NA	Female
SRS098717	US	NA	Male
SRS101376	US	NA	Male
SRS104197	US	NA	Female
SRS104400	US	NA	Female
SRS140492	US	NA	Female
SRS140513	US	NA	Female
SRS142712	US	NA	Female
SRS142890	US	NA	Male
SRS143991	US	NA	Male
SRS145497	US	NA	Female
SRS146813	US	NA	Female
SRS147445	US	NA	Female
SRS147919	US	NA	Female
SRS148424	US	NA	Female
