# Supplementary material for: Gut Microbiome Biomarkers and Functional Diversity Within an Amazonian Semi-Nomadic Hunter–Gatherer Group
Source: Front Microbiol. 2019 Jul 30;10:1743. doi: 10.3389/fmicb.2019.01743 (PMC6682603; doi:10.3389/fmicb.2019.01743)
Supplement: Supplementary file 5 [file Table_2.XLS]

## Sheet: todos_kraken_abrel_bact_gen
Supplementary Table 2: Relative abundance of the bacterial genera identified in each study participant gut microbiome
Genera	Y1	Y2	Y3	Y4	Y5	Y6	Y7	Y8	Y9	Y10	Y11	Y12	Y13	Y14	Y15
Acaryochloris	0.00036826	0.00637358	0.000508657	0.000188674	0.0343435	0.00115661	0.00375084	0.00397453	0.00343212	0.00187985	0.00169777	0	0.0112676	0.0110412	6.19162e-05
Acetoanaerobium	0.0103727	0.00920628	0.00419642	0.00415082	0.00911155	0.0134938	0.0250056	0.0143745	0.0120124	0.00957013	0.0115579	0.00482059	0.0157746	0	0.0126309
Acetobacter	0.0162035	0.0226616	0.00343344	0.00175197	0.00210267	0.00761436	0.00250056	0.0126854	0	0.00543446	0.00666047	0.00642746	0	0.1877	0.0139311
Acetobacterium	0.000920651	0	0.00114448	0.000566021	0.000700889	0.00356622	0.00375084	0.01093	0.00171606	0.00813461	0.00143657	0.00160686	0.00676056	0	0.000990659
Acetohalobium	0.000920651	0.00212453	0.00305194	0.000404301	0.03154	0.00963842	0.00625141	0.00457071	0.00171606	0.00810043	0.000783585	0.00642746	0.00450704	0.00552059	0.000928743
Acetomicrobium	0.00128891	0	0.000508657	5.39068e-05	0	0	0	0.00115924	0	0.000102537	6.52987e-05	0	0	0.00552059	0.00130024
Acholeplasma	0.0109864	0.0247861	0.0175487	0.0134767	0.123356	0.0359513	0.112525	0.065911	0.0411855	0.142663	0.00652987	0.0273167	0.191549	0	0.0116402
Achromobacter	0.0691716	0.00212453	0.017803	0.027196	0.000700889	0.00202407	0.00250056	0.00741912	0.05663	0.00375969	0.112706	0.0690952	0.0292958	0.0110412	0.0712655
Acidaminococcus	0.0141166	0.0233698	0.0136066	0.00458208	0.0203258	0.0146504	0.031257	0.110889	0.0120124	0.00509267	0.0181531	0.0128549	0.0202817	0.027603	0.0188844
Acidihalobacter	0.0105568	0.0028327	0.000762986	0.000808602	0	0.00192768	0	0.00221911	0.00171606	0.000307611	0.00594219	0.00160686	0	0.027603	0.0129405
Acidimicrobium	0.00270058	0.00778993	0.000635822	0.000619928	0.00490622	0.00530113	0.00250056	0.00102675	0.00171606	0.00174313	0.00287314	0.00642746	0.00225352	0	0.00235281
Acidiphilium	0.0424113	0	0.00241612	0.00307269	0	0	0	0.00198726	0.00686424	3.4179e-05	0.0205038	0.0128549	0.00450704	0	0.0434032
Acidipropionibacterium	0.00779484	0	0.00228896	0.00199455	0	0.000289153	0.00250056	0.00208663	0.00686424	3.4179e-05	0.00888063	0.0128549	0.00450704	0	0.00705844
Acidithiobacillus	0.00638318	0.000708175	0.00190747	0.0020215	0.00280355	0.000867458	0	0.00622676	0.0085803	0.000615222	0.0142351	0.0112481	0.00225352	0.0110412	0.00705844
Acidobacterium	0.00411224	0	0.00114448	0.000889462	0	0.000963842	0	0.00400765	0	6.8358e-05	0.00476681	0.00803432	0	0	0.00260048
Acidothermus	6.13767e-05	0	0.000127164	0.00016172	0	0	0	0.000662422	0	0	0.00208956	0	0.00225352	0	0.000247665
Acidovorax	0.31118	0	0.0732467	0.0987303	0	0.000578305	0.00250056	0.012586	0.257409	0.00201656	0.428882	0.281201	0.0856338	0	0.307104
Acinetobacter	0.0936609	0.0984363	0.100333	0.0414274	0.128964	0.0769146	0.272561	0.77245	1.29391	13.7954	0.464927	0.573651	0.0923944	0.993707	0.0794384
Actinoalloteichus	0.00484876	0	0.00127164	0.000943369	0.000700889	0	0	0.00185478	0	3.4179e-05	0.00894593	0.00642746	0	0	0.00402455
Actinobacillus	0.0220956	0.00778993	0.0125893	0.00185978	0.00420533	0.00346983	0.0275062	0.0140433	0.0085803	0.00656237	0.0127333	0.00803432	0.0135211	0.0110412	0.019937
Actinomyces	0.0313635	0	0.0213636	0.00347699	0	0.00067469	0	0.0286497	0.0446176	0.000375969	0.129487	0.363151	0.0157746	0.0110412	0.0316392
Actinoplanes	0.0165103	0.00424905	0.010046	0.00981103	0	0.000192768	0	0.00718727	0.0137285	0.000410148	0.0582465	0.0128549	0.00225352	0.0441647	0.0160982
Actinosynnema	0.000675144	0	0.000254329	0.000404301	0	0	0	0.00158981	0.00686424	3.4179e-05	0.00391792	0.00160686	0	0	0.000433413
Actinotignum	0	0	0	8.08602e-05	0	0.000578305	0	0.00245096	0	0.000854476	0.000457091	0	0	0	0
Adlercreutzia	0.00503289	0.000708175	0.00139881	0.00159025	0	0.00163853	0.00375084	0.013944	0.00343212	0.00184567	0.0107743	0.00964119	0	0.00552059	0.00427222
Advenella	0.00638318	0.00141635	0.00343344	0.000781648	0.00140178	0.00154215	0.00125028	0.00294778	0.00686424	0.00259761	0.00594219	0.0112481	0.00901408	0.00552059	0.00569629
Aequorivita	0.0105568	0.0141635	0.00254329	0.000404301	0.000700889	0.00742159	0.00625141	0.00215287	0.00514818	0.0042382	0.00391792	0	0.00450704	0	0.00903976
Aerococcus	0.00515565	0.012039	0.0245427	0.00940673	0.00350444	0.0130119	0.0275062	0.0304383	0.0085803	0.0389641	0.0109049	0.00482059	0.0247887	0	0.00328156
Aeromicrobium	0.00398949	0.000708175	0.000635822	0.00137462	0.000700889	9.63842e-05	0	0.000861148	0.00514818	0	0.00600748	0.00321373	0	0	0.00321964
Aeromonas	0.0289698	0.00141635	0.00775702	0.00665749	0.00350444	0.00626498	0	0.0282854	0.0308891	0.00396477	0.0346083	0.0192824	0.00450704	0.00552059	0.0296578
Agarivorans	0.000675144	0	0.00584956	0	0.000700889	0.00231322	0	0.00582931	0	0.00157224	0.000261195	0.00160686	0	0	0.000247665
Aggregatibacter	0.04057	0.00212453	0.0134794	0.0015633	0.0392498	0.0265057	0.00375084	0.0214625	0.0171606	0.00331537	0.0934425	0.024103	0.0247887	0.0165618	0.042846
Agrobacterium	0.036826	0.00637358	0.00546807	0.00463598	0.00560711	0.00240961	0.0162537	0.0102675	0.0085803	0.00519521	0.0269684	0.0144618	0.00225352	0.0441647	0.0382023
Agromyces	0.000859274	0	0.000127164	0.000350394	0	9.63842e-05	0.00125028	0.000894269	0	3.4179e-05	0.00287314	0.00160686	0	0	0.00198132
Akkermansia	0.00331434	34.9407	0.000762986	0.000673835	0.00770978	0.327514	0.00625141	1.45498	0.00514818	0.00379387	0.0152799	0.00160686	0.141972	0.0110412	0.00315772
Alcaligenes	0.0010434	0	0.000381493	0.0128298	0.00420533	9.63842e-05	0	0.00414014	0.00514818	0.0057079	0.00248135	0.00482059	0.00225352	0	0.000742994
Alcanivorax	0.0155283	0.00141635	0.00305194	0.00218322	0.00140178	0.00134938	0.00250056	0.00953887	0.0102964	0.00191403	0.0135821	0.00642746	0	0	0.0138073
Algibacter	0.00288471	0.00141635	0.00635822	0.00150939	0.00560711	0.0105059	0.00250056	0.00241784	0.00343212	0.00270014	0.0049627	0.00482059	0.00225352	0	0.00241473
Algoriphagus	0.000491014	0	0.00139881	0.000215627	0	0.0018313	0.00125028	0.00308026	0	0.000170895	0.00215486	0	0	0	0.000495329
Alicycliphilus	0.105629	0	0.0233982	0.0285975	0	0	0	0.0023516	0.102964	0.000273432	0.234684	0.0739158	0.0225352	0	0.109777
Alicyclobacillus	0.0233232	0	0.00190747	0.00280315	0	0.000963842	0	0.00420638	0	0.0012988	0.014431	0.00964119	0	0	0.0248903
Aliivibrio	0.022648	0.00424905	0.0507386	0.000808602	0.0294373	0.0186985	0.0437598	0.0292459	0.00686424	0.00710924	0.0053545	0.00642746	0.0135211	0.0331236	0.0201847
Alistipes	0.00441912	0	0.00902867	0.00247971	0.000700889	0.00192768	0.00500113	0.11079	0.0085803	0.000546864	0.0580506	0.0160686	0.0225352	0.0110412	0.00359114
Alkalilimnicola	0.00153442	0	0.00292478	0.000727741	0	0.000289153	0.00250056	0.00264969	0.0085803	0.000478506	0.00254665	0	0.00225352	0	0.00272431
Alkaliphilus	0.00509427	0.00495723	0.00839285	0.00299183	0.0112142	0.0126263	0.0100023	0.0174879	0.00514818	0.0204391	0.0050933	0.00803432	0.0450704	0	0.00365305
Alloactinosynnema	0.00257782	0.00212453	0.000127164	0.000377347	0.000700889	9.63842e-05	0	0.00139109	0.00343212	3.4179e-05	0.00248135	0	0	0.0220824	0.00204323
Allochromatium	0.00533978	0	0.00127164	0.0012129	0	9.63842e-05	0.00125028	0.00268281	0.00686424	0.00540029	0.00816234	0.00321373	0.00450704	0	0.00625353
Allofrancisella	0.000491014	0.00424905	0.00445075	0.000134767	0	0.00385537	0.00625141	0.00483568	0	0.00372551	0.000979481	0	0.00450704	0	0.000557246
Altererythrobacter	0.0120298	0.000708175	0.00305194	0.00342308	0.00140178	0.000481921	0.00500113	0.00771721	0.0120124	0.000273432	0.0242911	0.0128549	0.00450704	0	0.0151075
Alteromonas	0.202543	0.0842728	0.190874	0.0764128	0.0420533	0.0211081	0.0237553	0.0252383	0.00343212	0.0115867	0.228742	0.00642746	0.0202817	0.204262	0.261162
Aminobacter	0.0573259	0.00141635	0.00241612	0.00264143	0	0.00154215	0	0.00115924	0.0085803	0.00239253	0.0159982	0.024103	0	0	0.0724419
Aminobacterium	0.000736521	0	0	5.39068e-05	0.00140178	9.63842e-05	0	0.00241784	0.0085803	0.000170895	0.000195896	0	0	0	0.000990659
Ammonifex	0.000122753	0	0	0.000107814	0	0	0	0.00178854	0	0	0.00104478	0.00160686	0	0	0.000309581
Amphibacillus	0.00834724	0.00141635	0.00801135	0.00167111	0.0196249	0.010795	0.00500113	0.00725352	0	0.0174313	0.00333024	0.00642746	0.0135211	0	0.00730611
Amycolatopsis	0.0106182	0.00354088	0.00394209	0.00458208	0.00210267	0.000578305	0	0.00370956	0.0137285	0.000854476	0.0296456	0.00964119	0.00225352	0.0883295	0.0113307
Anabaena	0.00251645	0.00920628	0.00241612	0.000943369	0.0105133	0.00684328	0.0212548	0.00463695	0.0102964	0.00827132	0.00483211	0.00160686	0	0	0.00173365
Anaerococcus	0.00116616	0.0247861	0.00635822	0.0035848	0.0476604	0.0184094	0.0450101	0.104497	0.00514818	0.0241987	0.0147575	0.0144618	0.0225352	0.00552059	0.00160982
Anaerolinea	0.00411224	0	0.000381493	0.000700788	0	0	0	0.0023516	0.0102964	0.000273432	0.00385263	0	0	0.00552059	0.00507713
Anaeromyxobacter	0.0224639	0.000708175	0.00775702	0.0107814	0	0.000385537	0	0.00765097	0.0343212	0.00034179	0.0560916	0.0433853	0.0112676	0	0.0263763
Anaerostipes	0.220772	0.166421	0.669266	0.189159	0.3154	0.351899	0.408842	2.40996	0.28315	0.0828158	6.46347	10.6599	0.831549	0.154577	0.184015
Anaplasma	0.00380536	0.000708175	0.000254329	0.000269534	0	0	0	0.000894269	0.00343212	0.000991192	0.00111008	0.00160686	0	0.0331236	0.00427222
Aneurinibacillus	0.000122753	0	0.000762986	0.000107814	0	9.63842e-05	0.00375084	0.0036102	0	0.000512685	0.000391792	0.00160686	0	0	0
Anoxybacillus	0.0174924	0.0113308	0.0179302	0.00371957	0.0168213	0.0101203	0.0137531	0.0175211	0.00514818	0.0186959	0.00626868	0.00321373	0.245634	0.00552059	0.0143646
Aquaspirillum	0.0018413	0.0177044	0.00114448	0.000943369	0.025232	0.010024	0.00875197	0.00198726	0	0.000786118	0.00600748	0.00160686	0.00225352	0	0.00185749
Aquifex	0	0	0	5.39068e-05	0	0	0	0.000496816	0	0.000375969	0	0.00160686	0.00225352	0	0
Arachidicoccus	0.710436	0.000708175	0.0380221	0.0149591	0.114946	0.00289153	0.0187542	0.00162293	0.137285	0.00622058	0.120476	0.0337442	0.0969014	0	0.574768
Arcanobacterium	0.000736521	0	0.000381493	8.08602e-05	0	0.000192768	0.00250056	0.00105987	0	0.00222164	0.000195896	0	0	0	0.00117641
Archangium	0.0215432	0.00495723	0.00521374	0.00609147	0	0.000481921	0	0.00308026	0.0171606	0.00071776	0.0370897	0.0176755	0.00450704	0.0772883	0.0234662
Arcobacter	0.0274968	0.0531131	0.0133523	0.0157408	0.166111	0.12742	0.128779	0.0246421	0.0308891	0.0497647	0.012015	0.0176755	0.0743662	0	0.0271812
Aromatoleum	0.00693557	0	0.00216179	0.00283011	0	0	0	0.00119236	0.00514818	0.000512685	0.0133209	0.00803432	0.00450704	0	0.00687269
Arsenicicoccus	0.00165717	0	0.00165314	0.00177892	0	0	0	0.00168918	0.00343212	0.000136716	0.010709	0.00803432	0	0	0.00235281
Arsenophonus	0.00122753	0.00141635	0.00203463	0.000673835	0	0.00375899	0	0.00364332	0	0.00187985	0.000195896	0.00160686	0.00676056	0	0.00111449
Arthrobacter	0.0291539	0.00637358	0.00508657	0.00563326	0.00210267	0.00115661	0.00250056	0.0222905	0.0154445	0.00273432	0.0323229	0.0208892	0.00901408	0.00552059	0.0305247
Asaia	0.000920651	0	0.000254329	0.000188674	0	0.000385537	0.00375084	0.0012586	0	0.000102537	0.000914182	0	0	0	0.00123832
Asticcacaulis	0.00454188	0.00141635	0.00089015	0.00226408	0	0.000771074	0.00125028	0.0012586	0.00343212	0.00119627	0.0111661	0.00160686	0	0	0.00501521
Atopobium	6.13767e-05	0	0.00114448	0.00687311	0.00490622	0.000771074	0.00125028	0.00500128	0.157878	0.000410148	0.0195243	0.136583	0.0630986	0	0.000433413
Aureimonas	0.0052784	0	0.00152597	0.00191369	0	9.63842e-05	0	0.00105987	0.0085803	3.4179e-05	0.00855414	0.00160686	0	0	0.00495329
Azoarcus	0.40969	0	0.0364962	0.0388668	0	0.000192768	0.00125028	0.00443823	0.140717	0.00071776	0.256951	0.0980187	0.0495775	0	0.477126
Azorhizobium	0.0111092	0	0.00406926	0.00415082	0	0.000192768	0	0.00168918	0.0120124	6.8358e-05	0.0226587	0.024103	0.00676056	0	0.0110211
Azospira	0.0103727	0.000708175	0.00419642	0.00345003	0	0.00134938	0	0.00308026	0.027457	0.000546864	0.0218098	0.0160686	0.00225352	0	0.01034
Azospirillum	0.0355985	0.000708175	0.0101731	0.0141505	0.00210267	0.001253	0.00250056	0.0113605	0.0377533	0.000546864	0.064907	0.0369579	0.0112676	0	0.0375212
Azotobacter	0.0434547	0.0056654	0.00368777	0.00530982	0	0	0.00250056	0.00284841	0.0223088	0.000410148	0.0278173	0.0208892	0.00225352	0.0220824	0.0482946
Bacillus	0.187015	0.172795	0.16951	0.0875176	0.488519	0.27084	0.363832	1.68808	1.01248	0.522768	0.0983399	0.155866	0.338028	0.0993707	0.159496
Bacteroides	1.00566	4.98909	0.863319	0.223551	0.239003	0.402404	0.300068	17.3309	0.300311	0.0477139	2.90664	3.2764	2.96563	1.91565	0.875309
Barnesiella	0.0186585	0.0028327	0.0275947	0.00304573	0.00210267	0.00346983	0.00500113	0.0404077	0.00343212	0.000615222	0.0119497	0.059454	0.0608451	0.0331236	0.0180795
Bartonella	0.0668393	0.0262025	0.0239069	0.3322	0.0308391	0.0434693	0.0600135	0.0159312	0.027457	0.0235493	0.015737	0.00803432	0.0405634	0.00552059	0.057582
Basfia	0.00122753	0.000708175	0.00546807	0.000215627	0	0.00115661	0.00375084	0.00589555	0	0.00191403	0.00333024	0	0.00225352	0.0110412	0.000928743
Basilea	0.00313021	0	0.0017803	0.000458208	0.00210267	0.00154215	0	0.00526625	0.00686424	0.00068358	0.000848884	0	0.00225352	0.00552059	0.00321964
Bdellovibrio	0.0130732	0.00495723	0.0157684	0.000566021	0.00560711	0.0148432	0.0325073	0.0126191	0.00686424	0.00116209	0.00594219	0	0	0	0.0102781
Beggiatoa	0.0112933	0.00424905	0.018566	0.00215627	0.0399507	0.00424091	0.0337576	0.00241784	0.00171606	0.00430656	0.00111008	0.00160686	0	0.00552059	0.00953509
Beijerinckia	0.00914513	0	0.00254329	0.00177892	0	9.63842e-05	0	0.00105987	0.0085803	0	0.0127986	0.00482059	0.00225352	0	0.00885401
Belliella	0.0662869	0.00354088	0.00368777	0.00326136	0	0.00404814	0	0.00394141	0.0308891	0.000307611	0.0195243	0.00642746	0.0202817	0	0.0538671
Bernardetia	0.0081631	0	0.00165314	0.0473032	0.0497631	0.000867458	0.00250056	0.00778345	0.00686424	0.000957013	0.00150187	0	0.0112676	0	0.00606778
Beutenbergia	0.011723	0	0.000762986	0.000997275	0	9.63842e-05	0	0.00142421	0	3.4179e-05	0.00555039	0	0	0	0.0100923
Bibersteinia	0.0079176	0.00354088	0.0113176	0.000107814	0.00420533	0.0131083	0.0125028	0.00745224	0.00171606	0.00348626	0.00163247	0.00642746	0	0.00552059	0.00761569
Bifidobacterium	0.0303815	0.0254943	0.0751541	0.0308886	0.0792004	0.0509873	0.0437598	0.176602	0.0343212	0.0109373	0.941216	0.134977	0.178028	0.0552059	0.0321345
Blastochloris	0.00533978	0	0.000508657	0.0016172	0	0.000867458	0	0.00185478	0	6.8358e-05	0.00724816	0.00160686	0	0	0.00433413
Blastococcus	0.00190268	0.0028327	0.00139881	0.000997275	0.000700889	0.000289153	0	0.000894269	0.00343212	6.8358e-05	0.0050933	0.00803432	0	0.027603	0.00272431
Blastomonas	0.00227094	0	0.00089015	0.000889462	0	0	0	0.000662422	0	3.4179e-05	0.0054198	0.00160686	0	0	0.00198132
Blattabacterium	0.0457257	0.0113308	0.00864717	0.00272229	0.0476604	0.0243852	0.0575129	0.00831339	0.0171606	0.0170212	0.013125	0.00803432	0.0315493	0	0.0367782
Blautia	0.0286016	0.0276188	0.0424729	0.0366566	0.0196249	0.0149396	0.0175039	0.245825	0.00686424	0.0133298	0.195113	0.316552	0.0450704	0.0220824	0.0244569
Bordetella	0.0910831	0.0856892	0.0237797	0.0293253	0.00140178	0.0030843	0.00750169	0.0224561	0.0549139	0.0119285	0.169124	0.0610609	0.0405634	0.850171	0.089345
Borrelia	0.00797897	0.00354088	0.00597672	0.00323441	0.0357453	0.0132046	0.0100023	0.00821403	0.00343212	0.017192	0.00319964	0.00321373	0.0315493	0.0386441	0.00637737
Borreliella	0.00650593	0.0056654	0.0157684	0.00177892	0.00210267	0.0209154	0.0137531	0.0042395	0.00343212	0.0118601	0.00104478	0.00482059	0.0157746	0.00552059	0.00408647
Bosea	0.116309	0	0.0118263	0.0124525	0.00210267	0.0106023	0	0.00688919	0.0463336	0.00444327	0.0788809	0.0482059	0.0225352	0	0.128971
Brachybacterium	0.0160193	0	0.00368777	0.00336917	0	0	0	0.0151363	0.0120124	0.000307611	0.0195243	0.0112481	0	0	0.0131262
Brachyspira	0.00337572	0.0552377	0.243011	0.0170615	0.127562	0.0532041	0.147533	0.436337	1.62854	0.287446	0.0116885	0.0739158	1.28225	0.198741	0.00272431
Bradyrhizobium	0.133801	0.00991445	0.0690502	0.060133	0.000700889	0.0073252	0.0175039	0.0156994	0.188767	0.00160641	0.36724	0.21532	0.0676056	0.0165618	0.140116
Brevibacillus	0.00227094	0.0084981	0.0156412	0.00385433	0.00981244	0.00655413	0.0262559	0.0135465	0	0.0122361	0.00398322	0.00482059	0.00225352	0.0165618	0.00210515
Brevibacterium	0.00110478	0	0.00089015	0.000377347	0	9.63842e-05	0	0.00500128	0.00171606	0.00235835	0.00391792	0.00160686	0	0	0.00148599
Brevundimonas	0.0571417	0	0.0203463	0.0296487	0	0.000481921	0	0.00920766	0.0755067	0.00109373	0.136148	0.0771295	0.0180282	0.00552059	0.0595634
Brucella	0.00349847	0.000708175	0.00216179	0.00113204	0	0.00192768	0	0.0029809	0.00514818	0.000410148	0.00666047	0.00321373	0.00225352	0	0.00451988
Buchnera	0.014669	0.0262025	0.0366233	0.0191639	0.09462	0.032096	0.0550124	0.0307695	0.0188767	0.0614539	0.00992541	0.0192824	0.0991549	0.027603	0.0123213
Burkholderia	3.14157	0.0488641	0.491363	0.541386	0.00700889	0.0215901	0.0525118	0.0376587	1.77955	0.013945	3.34545	1.86557	0.619718	0.546539	3.23289
Butyrivibrio	0.0195178	0.0304515	0.0900324	0.0453356	0.0427542	0.0297827	0.0500113	0.241453	0.027457	0.0280952	0.124525	0.194431	0.123944	0.0110412	0.0195036
Caldanaerobacter	0.000797897	0.00141635	0.00228896	0.000808602	0	0.0018313	0.00750169	0.00589555	0.00171606	0.00300775	0.000783585	0.00321373	0.00225352	0	0.000495329
Caldicellulosiruptor	0.012705	0.0516968	0.0110633	0.00805906	0.0476604	0.018313	0.0900203	0.029544	0.00686424	0.0463809	0.0123415	0.0208892	0.0428169	0.0552059	0.0108353
Caldilinea	0.000613767	0	0.000381493	0.000592974	0.000700889	0.000192768	0	0.00556434	0.00171606	0.000273432	0.00143657	0	0	0	0.00136216
Caldimicrobium	0.000122753	0	0.00165314	2.69534e-05	0.000700889	0.000192768	0	0.00205351	0	0.00225582	6.52987e-05	0.00160686	0.00450704	0	6.19162e-05
Caldisericum	0.000797897	0.00354088	0.000381493	0.00105118	0	0.00414452	0.00250056	0.00238472	0.00343212	0.00232417	0.0053545	0	0	0	0.000866826
Calditerrivibrio	0.000122753	0.000708175	0.00165314	8.08602e-05	0.00140178	0.00443368	0.00625141	0.00264969	0.00171606	0.00068358	0.015737	0.0289236	0	0	0.000866826
Caldithrix	0.0535819	0.00354088	0.00267045	0.00102423	0.00700889	0.00530113	0.00375084	0.00470319	0.00686424	0.00215328	0.00306904	0.00160686	0.0225352	0	0.0438366
Calothrix	0.000920651	0.00637358	0.00279762	0.000404301	0.0427542	0.0277587	0.0412593	0.00397453	0.00171606	0.0131931	0.00235075	0.00160686	0.00225352	0	0.000742994
Campylobacter	0.753399	0.450399	0.590043	0.218861	0.459082	2.41327	0.367583	0.118706	0.0823709	0.120379	0.636336	0.0755226	0.178028	1.37463	1.08112
Candidatus_Accumulibacter	0.00478738	0	0.00127164	0.00180588	0	0.000385537	0	0.00168918	0.0102964	0.000273432	0.0121456	0.00321373	0.00225352	0	0.00482946
Candidatus_Amoebophilus	0.0314249	0.00141635	0.00089015	0.000673835	0	0.000481921	0	0.00175542	0	0.000478506	0.00104478	0.00321373	0.00450704	0	0.0317011
Candidatus_Arthromitus	0.0111706	0.0084981	0.011572	0.00415082	0.00280355	0.0185058	0.0112525	0.0205351	0.00686424	0.0269673	0.00411382	0.00482059	0.0878873	0.00552059	0.00792527
Candidatus_Atelocyanobacterium	0	0.00424905	0.00127164	0.000350394	0.00841066	0.0126263	0.00500113	0.00205351	0	0.00164059	0.000130597	0.00482059	0.00225352	0	0.000123832
Candidatus_Azobacteroides	6.13767e-05	0.00141635	0.00114448	0.000107814	0.00560711	0.00886735	0	0.00602804	0.00171606	0.000820297	0.000783585	0.00642746	0.0135211	0	0.000247665
Candidatus_Babela	0.0018413	0	0.00101731	0.000781648	0	0.00192768	0.00625141	0.0025172	0.00171606	0.00403312	0.00104478	0	0.00676056	0	0.00179557
Candidatus_Blochmannia	0.00736521	0.0134553	0.00953733	0.000673835	0.0147187	0.0173492	0.0137531	0.0116255	0.00343212	0.00919416	0.00208956	0	0.0225352	0	0.00532479
Candidatus_Cardinium	0.00018413	0.0169962	0.000508657	0.00107814	0	0.0030843	0	0.00195414	0	0.0021191	0	0.00321373	0.00450704	0	0.000185749
Candidatus_Carsonella	0	0	0	2.69534e-05	0.00770978	0.000963842	0	0.00165605	0	0.00427238	6.52987e-05	0	0	0.00552059	0
Candidatus_Cloacimonas	0.0219729	0.00141635	0.00241612	0.00172502	0.00770978	0.00433729	0.00500113	0.00682294	0.0120124	0.00112791	0.0054198	0.0417785	0.0180282	0	0.0178938
Candidatus_Desulforudis	0.00239369	0	0.00089015	0.000700788	0	0	0	0.00367644	0.00171606	0.000273432	0.00300374	0.00642746	0	0	0.00235281
Candidatus_Doolittlea	0.0018413	0	0.00419642	5.39068e-05	0	0.00231322	0	0.0099032	0.00171606	0.00150388	0.000195896	0	0	0	0.00235281
Candidatus_Endolissoclinum	0.000552391	0	0.00127164	0.000673835	0	0.00173492	0	0.000861148	0.00343212	0.00628894	0.00163247	0	0	0	0.00160982
Candidatus_Evansia	0.000306884	0.00141635	0.000762986	0.000512114	0.00350444	0.0101203	0.0162537	0.00122548	0	0.00174313	0	0	0.00676056	0	0.000309581
Candidatus_Gullanella	0.00018413	0.000708175	0.00089015	0	0	9.63842e-05	0	0.00142421	0	0.00157224	0.000195896	0	0.0112676	0	6.19162e-05
Candidatus_Hoaglandella	0.000306884	0	0.000762986	2.69534e-05	0	0.00231322	0	0.000894269	0	0.000410148	0.000391792	0	0.00225352	0	0.000433413
Candidatus_Ishikawaella	0.00018413	0.00141635	0.000254329	0.000754695	0	0.001253	0	0.00119236	0	0.00379387	0.000391792	0	0.00450704	0	0.000371497
Candidatus_Izimaplasma	0.00135029	0.00354088	0.00508657	0.0019676	0.0224284	0.01253	0.0112525	0.0190777	0	0.0421769	0.00705226	0.00964119	0.0270423	0	0.00160982
Candidatus_Koribacter	0.0304429	0	0.00292478	0.00172502	0	0.000192768	0	0.00142421	0.00514818	3.4179e-05	0.00737876	0.00642746	0.00450704	0	0.0323822
Candidatus_Methylopumilus	0.00190268	0.0113308	0.0259415	0.000646881	0.00490622	0.0128191	0.0350079	0.00483568	0	0.00331537	0.00313434	0.00160686	0.00225352	0.00552059	0.00117641
Candidatus_Midichloria	0.000797897	0.00141635	0.00165314	0.000512114	0.00841066	0.00395175	0.0162537	0.00457071	0	0.00509267	0.000130597	0	0.00225352	0.00552059	0.000433413
Candidatus_Mikella	0	0.00708175	0.000254329	0.00016172	0	0.0049156	0.0125028	0.000828027	0	0.00365716	0	0	0.00225352	0.00552059	6.19162e-05
Candidatus_Moranella	0.000429637	0.00141635	0.00228896	0	0.00280355	0.00106023	0.00250056	0.00937327	0	0.00034179	0.000195896	0	0	0	0.000247665
Candidatus_Paracaedibacter	0.00141166	0	0	0.000107814	0.000700889	0.0152287	0	0.00145733	0	0.00519521	0.000261195	0	0.0135211	0	0.00105257
Candidatus_Pelagibacter	0.000552391	0.0056654	0.00089015	0.000673835	0.012616	0.0114697	0.00250056	0.00182166	0.00343212	0.0115525	0.000587689	0.00160686	0.0180282	0	0.000247665
Candidatus_Phytoplasma	0.00331434	0.00212453	0.00724837	0.00719655	0.0112142	0.00742159	0.0337576	0.017786	0.00686424	0.0170895	0.00143657	0.00160686	0.0405634	0	0.00185749
Candidatus_Portiera	0.000122753	0.000708175	0.000381493	0.000215627	0.0855084	0.00115661	0.00250056	0.000463695	0.00171606	0.00160641	0.00143657	0.00160686	0.00225352	0	0.000309581
Candidatus_Profftella	0.00429637	0	0.000508657	0.00016172	0.0140178	0.00144576	0.0187542	0.000794906	0	0.00232417	0.00156717	0	0	0	0.00390072
Candidatus_Protochlamydia	0.000306884	0	0.000254329	0.000134767	0	0.000192768	0	0.000563058	0	0.000170895	0.000261195	0	0.00450704	0	0.000495329
Candidatus_Puniceispirillum	0.000245507	0.00141635	0.000635822	0.000107814	0.00210267	0.00318068	0.00250056	0.000993632	0	0.000375969	0.000979481	0	0	0	0.000123832
Candidatus_Riesia	0.000797897	0.000708175	0.00991882	0	0	0.000289153	0	0.00934015	0	0.00297358	0.000261195	0	0	0	0.000371497
Candidatus_Ruthia	6.13767e-05	0.00354088	0.00241612	0.000107814	0	0.00115661	0.00750169	0.00231848	0.00171606	0.000273432	0.000326494	0.00160686	0	0.00552059	0.000247665
Candidatus_Solibacter	0.0322842	0	0.00203463	0.00204846	0	0.0018313	0	0.0037758	0	0.000102537	0.0120803	0	0.00225352	0	0.035478
Candidatus_Sulcia	0.00159579	0.000708175	0.00127164	0.000296487	0.00140178	0.00790351	0	0.00404077	0.00171606	0.00263178	6.52987e-05	0.00321373	0.00225352	0.00552059	0.00179557
Candidatus_Symbiobacter	0.00877687	0	0.000762986	0.00164416	0	0.000771074	0	0.000529937	0.0102964	0.000136716	0.0112967	0.0144618	0.00225352	0	0.00922551
Candidatus_Tachikawaea	0.00423499	0.00212453	0.00190747	0.00126681	0	0.00115661	0.00250056	0.00165605	0.00171606	0.00273432	0.000457091	0	0.00901408	0	0.00427222
Candidatus_Walczuchella	0.000552391	0	0.00114448	0.000350394	0	0.00115661	0	0.000496816	0.0308891	0.000136716	0.000979481	0.00160686	0.00676056	0.00552059	0.000495329
Candidatus_Xiphinematobacter	6.13767e-05	0	0	0.000107814	0	0.000289153	0.00625141	0.000198726	0	6.8358e-05	0.000195896	0	0.00225352	0	6.19162e-05
Capnocytophaga	0.0371943	0.0056654	0.00877434	0.00628014	0.0203258	0.00934927	0.00625141	0.00685606	0.0085803	0.00396477	0.0222016	0.0787364	0.0225352	0	0.0349207
Carboxydothermus	0.000920651	0	0.00101731	8.08602e-05	0.00280355	0.00269876	0.00375084	0.00311338	0	0.00126462	0.000261195	0.00160686	0.00450704	0	0.000495329
Carnobacterium	0.00932926	0.0127472	0.00953733	0.00350394	0.0672853	0.0272767	0.0325073	0.0186472	0.00686424	0.0306928	0.00705226	0.0112481	0.0360563	0	0.0076776
Castellaniella	0.00846999	0	0.00445075	0.00592974	0	0.000481921	0	0.00165605	0.0102964	0.000444327	0.0291232	0.0144618	0	0.00552059	0.00761569
Catenulispora	0.00306884	0.000708175	0.00127164	0.0024258	0	9.63842e-05	0	0.00192102	0.00686424	0.000170895	0.0129292	0.00803432	0.00225352	0	0.00247665
Caulobacter	0.103297	0	0.0317911	0.0421551	0.0932182	0	0	0.00890957	0.152729	0.000546864	0.228546	0.114087	0.0292958	0	0.108106
Cedecea	0.00472601	0.00637358	0.00419642	0.00185978	0.00841066	0.00453006	0.0125028	0.0113605	0.00343212	0.00478506	0.00972951	0.00482059	0	0	0.00315772
Celeribacter	0.00214819	0.00212453	0.00089015	0.00175197	0	0.000481921	0	0.00182166	0.00171606	0.000615222	0.00385263	0.00482059	0	0	0.00284814
Cellulomonas	0.00478738	0.000708175	0.00317911	0.0031805	0	0.00106023	0.00125028	0.00284841	0.00514818	6.8358e-05	0.0144963	0.00160686	0.00225352	0	0.00501521
Cellulophaga	0.0444368	0.00495723	0.0147511	0.00361175	0.0357453	0.0154215	0.0100023	0.00563058	0.0085803	0.0159616	0.0103825	0.00964119	0.0428169	0	0.0390691
Cellulosilyticum	0.00270058	0.0262025	0.0230167	0.00808602	0.00981244	0.0433729	0.0425096	0.0679645	0.00686424	0.0356829	0.0139739	0.0192824	0.056338	0.00552059	0.00352922
Cellvibrio	0.00405086	0.000708175	0.00953733	0.000323441	0	0.00597582	0	0.00410701	0	0.0027685	0.00306904	0	0.00225352	0	0.00551054
Chania	0.00257782	0.0028327	0.00114448	0	0	0.000867458	0.00125028	0.00327899	0.00171606	0.00502432	0.000326494	0	0	0	0.00204323
Chelativorans	0.00270058	0	0.00203463	0.00110509	0	0.000289153	0	0.00354396	0.0102964	0.000170895	0.00790115	0.00482059	0	0	0.00272431
Chelatococcus	0.00484876	0.0028327	0.00317911	0.00369261	0	0.001253	0	0.00294778	0.0120124	0.000170895	0.0196549	0.00803432	0.00225352	0	0.00482946
Chitinophaga	0.286998	0	0.0105546	0.00649577	0	0.0036626	0.00125028	0.00447135	0.0223088	0.000375969	0.0316699	0.0176755	0.0202817	0	0.256581
Chlamydia	0.000613767	0.0028327	0.010046	0.00455512	0.00490622	0.0111806	0.0137531	0.00672358	0.00343212	0.00499014	0.000783585	0.00160686	0.00901408	0.00552059	0.000866826
Chloracidobacterium	0.00141166	0	0.000381493	0.000431254	0.00280355	0.000867458	0	0.00324587	0	0.00126462	0.00241605	0	0	0	0.00204323
Chlorobaculum	0.0111092	0.00141635	0.00584956	0.00525591	0	0.000481921	0	0.00669046	0.0085803	0.000307611	0.0240299	0.0160686	0.00450704	0	0.0112068
Chlorobium	0.0125209	0	0.00368777	0.00145548	0.037848	0.0319996	0.0237553	0.00924078	0.00343212	0.0140134	0.00907653	0.0192824	0.00450704	0.00552059	0.0121356
Chloroflexus	0.00926789	0	0.00203463	0.00123986	0	0.000771074	0.141282	0.000960511	0.00343212	0.000615222	0.0051586	0.00160686	0.00225352	0.00552059	0.00786335
Chloroherpeton	0.0101272	0	0.000635822	2.69534e-05	0.00280355	0.00221684	0.00375084	0.00112612	0.00171606	0.000888655	0.000783585	0	0	0.00552059	0.0121356
Chondromyces	0.00859274	0.000708175	0.00419642	0.00347699	0	0.00212045	0.00250056	0.00195414	0.00686424	0.000239253	0.0167818	0.0112481	0	0.00552059	0.0112687
Chromobacterium	0.0157124	0.00141635	0.00623105	0.00760085	0	0.00163853	0.00750169	0.00370956	0.0154445	0.000854476	0.0372856	0.0224961	0.0112676	0	0.013312
Chromohalobacter	0.00196406	0	0.00127164	0.00113204	0	0	0	0.00195414	0.00171606	0.000102537	0.00555039	0.00964119	0	0	0.00142407
Chroococcidiopsis	0.0328979	0.0084981	0.00330627	0.00210236	0.00420533	0.00144576	0.00375084	0.000695543	0.0308891	6.8358e-05	0.00855414	0.00160686	0.00676056	0	0.0279861
Chryseobacterium	0.121096	0.00708175	0.0292478	0.0106466	0.0763969	0.0214937	0.0100023	0.04213	0.0343212	0.0201998	0.0555692	0.0739158	0.0292958	0.0331236	0.104329
Citrobacter	0.00392811	0.0778993	0.0376406	0.00819383	0.301382	0.0605293	0.197544	0.124866	0.00514818	0.173595	0.0180878	0.0224961	0.00225352	0.0110412	0.00569629
Citromicrobium	0.00429637	0.000708175	0.00127164	0.0012129	0	0	0	0.0012586	0	3.4179e-05	0.00430972	0.00642746	0	0	0.0045818
Clavibacter	0.00877687	0	0.00483224	0.00293792	0	0	0	0.00311338	0.00686424	6.8358e-05	0.0176307	0.00642746	0.00450704	0	0.00854443
Cloacibacillus	0.00190268	0.0028327	0.00241612	0.00137462	0	0.00163853	0	0.00894269	0.00686424	0.00112791	0.00731346	0.00482059	0.00225352	0	0.00204323
Clostridioides	0.0370715	0.139511	0.0577326	0.0878141	0.145785	0.048674	0.0550124	0.115361	0.0669264	0.0673327	0.111465	0.173541	0.202817	0.0220824	0.030277
Clostridium	0.141903	0.796697	0.470508	0.255868	1.15366	0.751508	1.18902	1.25897	0.528547	1.1086	1.68889	0.822715	3.95944	0.27603	0.11114
Collimonas	0.0477511	0.0028327	0.0157684	0.0177892	0.006308	0.00819266	0	0.00556434	0.0377533	0.00758774	0.101801	0.0401716	0.0202817	0	0.0517
Colwellia	0.0198861	0.0113308	0.020855	0.000835555	0.0133169	0.022072	0.156285	0.0193758	0.0120124	0.00967266	0.00248135	0.00160686	0.0135211	0.00552059	0.0159744
Comamonas	0.0300132	0	0.00775702	0.0102423	0.00140178	0.00115661	0	0.00529937	0.0308891	0.0123728	0.047864	0.0369579	0.00450704	0	0.0269335
Conexibacter	0.010434	0.000708175	0.00381493	0.0039891	0	9.63842e-05	0	0.00288153	0.00171606	0.000170895	0.0231811	0.0144618	0.00676056	0	0.0105257
Confluentimicrobium	0.00165717	0	0.00139881	0.00180588	0	0.000289153	0	0.000496816	0	6.8358e-05	0.00365673	0.00642746	0	0	0.000866826
Coprothermobacter	0.000122753	0.00212453	0.000127164	0.000107814	0	0.000289153	0	0.00592867	0.00171606	0.000102537	0.00189366	0.00482059	0	0	0.000123832
Coraliomargarita	0.00036826	0	0.00228896	0.000781648	0	0.000192768	0	0.00493504	0	0.000957013	0.000130597	0	0	0.00552059	0.000247665
Corallococcus	0.0071197	0	0.000635822	0.00105118	0	0	0	0.00394141	0	6.8358e-05	0.00659517	0	0	0	0.00544862
Coriobacterium	0.00374398	0	0.000635822	0.00107814	0	0.000867458	0.00500113	0.0108637	0.00514818	0.000444327	0.00750936	0.00160686	0	0.00552059	0.00402455
Corynebacterium	0.476345	0.0106226	0.0782061	0.0482466	0.0105133	0.00896373	0.0275062	0.0905862	0.0806548	0.0228999	0.209087	0.24103	0.0405634	0.0717677	0.521334
Coxiella	0.00349847	0.00212453	0.00406926	0.000566021	0.00210267	0.00944566	0.00750169	0.0037758	0.00171606	0.00379387	0.00346083	0	0.00225352	0	0.00291006
Crinalium	0.0543798	0.00778993	0.00381493	0.00396215	0	0.000963842	0.00250056	0.00162293	0.00514818	0.00105955	0.0209609	0.0112481	0.00676056	0	0.0440843
Croceibacter	0.00718108	0.0028327	0.00165314	0.00016172	0.00210267	0.00192768	0.00125028	0.000993632	0	0.00201656	0.00346083	0.00482059	0.00901408	0	0.00656311
Croceicoccus	0.00650593	0.00778993	0.00101731	0.00191369	0	0	0	0.000596179	0.0120124	0.000307611	0.012668	0.00642746	0.00225352	0.0386441	0.00681078
Cronobacter	0.00331434	0.0106226	0.0807494	0.0016172	0.651126	0.0128191	0.228801	0.0285835	0.00514818	0.0904719	0.0160635	0.00321373	0.0157746	0.115932	0.00241473
Cryobacterium	0.00939064	0	0.00114448	0.00177892	0	0	0	0.00238472	0.00686424	6.8358e-05	0.0108396	0.00160686	0	0	0.0107734
Cryptobacterium	0	0	0.000127164	0.000431254	0	0.001253	0.00250056	0.00105987	0.00171606	0.000615222	0.000261195	0.0112481	0	0	0
Cupriavidus	1.23828	0.0028327	0.255219	0.332659	0.0217276	0.00202407	0.00875197	0.0155007	1.01419	0.0029394	1.973	0.893417	0.272676	0	1.28451
Curtobacterium	0.00270058	0	0.000127164	0.000646881	0	0	0	0.00192102	0.00343212	3.4179e-05	0.00581159	0.00482059	0	0	0.00352922
Cutibacterium	6.43965	0.00424905	1.94778	0.870891	0.0420533	0.0128191	0.0325073	0.312729	6.40777	0.000307611	4.31729	7.64546	0.630986	0	7.64937
Cyanobacterium	0.000122753	0.0084981	0.00127164	0.000134767	0.0371471	0.00954204	0.0375084	0.0067567	0	0.0014697	0.000652987	0	0.00225352	0	0.000309581
Cyanobium	0.00355985	0	0.00152597	0.00183283	0	0	0	0.00404077	0.0137285	3.4179e-05	0.0109702	0.00803432	0.0112676	0	0.0061297
Cyanothece	0.0175537	0.0169962	0.00495941	0.00199455	0.0420533	0.0253491	0.0775174	0.00930702	0.0085803	0.00608387	0.00620338	0.00642746	0.00901408	0	0.0158505
Cyclobacterium	0.0200702	0.0148717	0.00483224	0.0079782	0.00350444	0.00645774	0.00375084	0.00473631	0.0171606	0.00324701	0.0106437	0.00642746	0.0247887	0.0110412	0.0188225
Cycloclasticus	0.0168172	0	0.00203463	0.000323441	0.0175222	0.00616859	0.00125028	0.00347771	0	0.000991192	0.00104478	0	0.00225352	0	0.011826
Cytophaga	0.0786236	0.000708175	0.00457792	0.00973017	0.00490622	0.00298791	0.0100023	0.00582931	0.0102964	0.000786118	0.0115579	0.00321373	0.0112676	0	0.0690984
Dactylococcopsis	0.000122753	0.00354088	0.00190747	2.69534e-05	0	0.000192768	0	0.000662422	0	0.000581043	0.000326494	0	0	0	0.000247665
Dechloromonas	0.00417362	0.00141635	0.000381493	0.00137462	0	0	0	0.00182166	0.00343212	0.00034179	0.00581159	0.00321373	0	0	0.00408647
Deferribacter	0.00914513	0.00424905	0.00495941	0.000134767	0.0259329	0.00877097	0.0212548	0.00520001	0	0.00758774	0.00254665	0.00321373	0.0202817	0	0.00699653
Defluviimonas	0.000859274	0	0.000635822	0.00361175	0	0	0	0.00102675	0.00343212	0	0.00489741	0.00642746	0.00225352	0	0.000990659
Defluviitoga	0	0	0.00089015	0.000296487	0	0.00799989	0	0.00195414	0.00171606	0.00334954	0.000457091	0.00160686	0.00676056	0	0
Dehalobacter	0.000552391	0.00212453	0.00203463	0.000862508	0.00350444	0.00375899	0.0100023	0.0135134	0.0085803	0.00263178	0.00750936	0.0144618	0.00901408	0	0.00080491
Dehalococcoides	0.00441912	0.000708175	0.00101731	0.000377347	0.00350444	0.00067469	0	0.00602804	0.00171606	0.00287104	0.00306904	0	0	0.00552059	0.00482946
Dehalogenimonas	0.00840861	0.012039	0.00127164	0.00172502	0.0357453	0.0130119	0.0287565	0.00778345	0.00686424	0.00263178	0.00875003	0.00803432	0.00901408	0	0.00681078
Deinococcus	0.0294608	0	0.0146239	0.0163607	0.00280355	0.00472283	0.0100023	0.0367975	0.0360373	0.00153806	0.073657	0.0305304	0.0225352	0	0.0282957
Delftia	0.0507586	0.0594867	0.0144967	0.0215358	0.219378	0.00848181	0.00625141	0.00609428	0.084087	0.00403312	0.106829	0.0690952	0.0247887	0.027603	0.0541766
Denitrobacterium	0.00429637	0.00354088	0.00216179	0.00207541	0.00140178	0.00067469	0.00125028	0.0127847	0.00343212	0.00116209	0.00587689	0.00160686	0.00225352	0	0.00377689
Denitrovibrio	6.13767e-05	0.00354088	0.00114448	0.000296487	0	0.00269876	0.00875197	0.00407389	0.00514818	0.00150388	0.000783585	0	0.00225352	0.00552059	0.000247665
Dermabacter	0.00036826	0.000708175	0.000508657	0.000215627	0	0.000192768	0	0.00274905	0.00171606	0.000170895	0.00202426	0	0.00225352	0	0.000557246
Dermacoccus	0.000736521	0	0	0.00377347	0.000700889	0	0	0.00205351	0	3.4179e-05	0.00274255	0	0	0	0.000495329
Desulfarculus	0.00687419	0.000708175	0.00228896	0.00385433	0	0.000289153	0	0.00837963	0.0085803	0.00485342	0.0210915	0.00964119	0.0135211	0.00552059	0.00625353
Desulfatibacillum	0.00994303	0	0.000381493	0.000350394	0	0.000867458	0	0.00718727	0	0.000444327	0.00130597	0.00160686	0.00676056	0	0.0131262
Desulfitobacterium	0.0060763	0.00708175	0.0103003	0.00185978	0.000700889	0.0036626	0.0125028	0.0303389	0.00514818	0.00324701	0.011362	0.0224961	0.0338028	0	0.00563437
Desulfobacca	0.0205612	0	0.000381493	0.000485161	0	0.00356622	0.00250056	0.000960511	0.00171606	6.8358e-05	0.00444031	0.00160686	0.00450704	0	0.018451
Desulfobacterium	0.00337572	0	0.000635822	0.000350394	0	0.000385537	0	0.00218599	0	0.000102537	0.00130597	0	0	0	0.0042103
Desulfobacula	0.000613767	0.0056654	0.00089015	0.000700788	0.00490622	0.0036626	0.0350079	0.0036102	0.00171606	0.00071776	0.00156717	0.00160686	0	0	0.000495329
Desulfobulbus	0.00386673	0.000708175	0.00114448	0.00110509	0	0.000192768	0.0150034	0.00238472	0.00171606	0	0.00444031	0.00482059	0	0	0.0026624
Desulfocapsa	0.000920651	0.00141635	0.0176758	2.69534e-05	0	0.00173492	0	0.00291466	0	0.00311029	0.000261195	0.00160686	0.00450704	0.00552059	0.000990659
Desulfococcus	0.0988779	0.0106226	0.00546807	0.00417777	0.012616	0.0130119	0.0262559	0.0107312	0.0205927	0.00751939	0.0271643	0.0192824	0.0157746	0.00552059	0.101543
Desulfohalobium	0.0149145	0	0.000381493	0.000566021	0	0.000192768	0	0.000728664	0.00343212	0.000102537	0.00189366	0	0	0	0.0115783
Desulfomicrobium	0.00767209	0.00354088	0.00343344	0.00231799	0.00210267	0.00240961	0.00125028	0.013414	0.0137285	0.00338372	0.00822764	0.00160686	0.00676056	0	0.00860635
Desulfomonile	0.00190268	0	0	0.00024258	0	0.000385537	0	0.00536562	0	0.000375969	0.000195896	0.00160686	0	0	0.00241473
Desulfosporosinus	0.00270058	0.0056654	0.00381493	0.00183283	0.000700889	0.00260237	0.00250056	0.0126191	0	0.0134324	0.00639928	0.00321373	0.00450704	0	0.00260048
Desulfotalea	0.000797897	0.0169962	0.00127164	5.39068e-05	0	0.00067469	0.0537621	0.00198726	0	0.000307611	0.000261195	0	0.00676056	0	0.00080491
Desulfotomaculum	0.0356599	0.0127472	0.0104275	0.00307269	0.00700889	0.0272767	0.0125028	0.0459389	0.00686424	0.0191744	0.0246829	0.035351	0.051831	0.0386441	0.0418553
Desulfovibrio	0.216292	0.0247861	0.0194561	0.0391094	0.0140178	0.0615895	0.031257	0.139407	0.0497658	0.0158932	0.0812316	0.0417785	0.0202817	0	0.21262
Desulfurella	0.00116616	0.00495723	0.00089015	0.000485161	0	0.000771074	0.0237553	0.0031465	0.00514818	0.00362298	0.00313434	0.00160686	0.00225352	0	0.00117641
Desulfurispirillum	0.000245507	0	0.000127164	2.69534e-05	0	0.000771074	0	0.00960511	0	0.000170895	0.00248135	0.00321373	0	0	0.000681078
Desulfurivibrio	0.00165717	0.000708175	0.000508657	0.000323441	0	0.000192768	0	0.00374268	0	0.000205074	0.00313434	0	0	0.00552059	0.00185749
Desulfurobacterium	0.0010434	0.00212453	0.00114448	0.000808602	0.0406515	0.0114697	0.00625141	0.00410701	0	0.00478506	0.000261195	0	0.00901408	0	0.00111449
Desulfuromonas	0.0122753	0	0.00279762	0.00264143	0.000700889	0.0091565	0	0.00682294	0.0120124	0.00741685	0.0210262	0.0112481	0.00225352	0.0110412	0.011826
Devosia	0.00423499	0	0.00267045	0.00256057	0	9.63842e-05	0.00125028	0.00490192	0.00171606	0.000546864	0.0133862	0.00642746	0.00450704	0	0.00513904
Devriesea	0.000122753	0.0028327	0.000127164	0	0	0.000192768	0.00125028	0.000960511	0	3.4179e-05	0.000652987	0	0	0.0220824	0.000185749
Dialister	0.148102	0.00991445	0.0450162	0.0047438	0.0175222	0.00414452	0.00750169	0.0439186	0.200779	0.0195846	0.790245	0.0176755	0.0630986	0	0.11665
Dichelobacter	0	0	0.00190747	8.08602e-05	0	0.00414452	0	0.00258344	0.00171606	0.00187985	0.00111008	0.00321373	0	0	0.000185749
Dickeya	0.00546253	0.0028327	0.00152597	0.00164416	0.00350444	0.00453006	0	0.00410701	0	0.00181149	0.0054198	0.0112481	0	0	0.00674886
Dictyoglomus	0.000552391	0.0212453	0.00114448	0.00452817	0.000700889	0.00327706	0.0112525	0.00563058	0.00514818	0.00905744	0.00052239	0.00160686	0.00676056	0	0.000247665
Dietzia	0.000613767	0.000708175	0.000127164	0.00016172	0.000700889	0	0	0.00145733	0	0	0.00267725	0.00321373	0	0.00552059	0.000742994
Dinoroseobacter	0.00282333	0	0.00114448	0.00142853	0.00210267	0.000289153	0	0.00158981	0.00171606	0.00557118	0.00319964	0	0.00225352	0	0.00291006
Dokdonella	0.00190268	0	0.000254329	0.00107814	0	0	0.00125028	0.00129172	0.00514818	0.000273432	0.00659517	0.00482059	0	0	0.00309581
Dokdonia	0.0135029	0.000708175	0.00228896	0.00212932	0.00210267	0.000771074	0	0.00241784	0.0120124	0.00393059	0.0132556	0.00160686	0.00450704	0	0.0112687
Donghicola	0.00294608	0.00141635	0.00101731	0.000512114	0.00280355	0.00067469	0.00250056	0.00334523	0.00171606	0.000649401	0.00117538	0.00160686	0	0	0.00235281
Draconibacterium	0.0665324	0.000708175	0.00495941	0.00102423	0.00210267	0.00106023	0.0175039	0.00775033	0.0188767	0.00068358	0.0102519	0.00482059	0.0112676	0	0.0513285
Dyadobacter	0.0119685	0.0028327	0.00203463	0.000835555	0.000700889	0.00192768	0.0125028	0.00433886	0.00686424	0.000512685	0.00901123	0.00321373	0.00676056	0.00552059	0.0138073
Dyella	0.048058	0	0.0118263	0.0186517	0.000700889	0.00202407	0.00375084	0.00493504	0.0326052	0.000410148	0.0925936	0.0819501	0.0247887	0	0.047304
Echinicola	0.0034371	0.00141635	0.00216179	0.000754695	0.00490622	0.00115661	0	0.00162293	0.00171606	0.00201656	0.00182836	0	0.00225352	0	0.00247665
Ectothiorhodospira	0.00282333	0	0.00101731	0.000943369	0	0	0	0.00158981	0.0085803	0.000136716	0.00868473	0.00321373	0	0	0.00179557
Edwardsiella	0.00589217	0.00424905	0.00839285	0.00177892	0.00280355	0.00481921	0.0187542	0.0354727	0.00171606	0.00775864	0.00986011	0.00642746	0.00225352	0	0.00643928
Eggerthella	0.139018	0.00354088	0.0053409	0.00444731	0	0.00250599	0.00125028	0.0285835	0.0171606	0.00297358	0.0204385	0.0144618	0.00225352	0.00552059	0.145751
Ehrlichia	0.00380536	0.0106226	0.00330627	0.00207541	0.0665844	0.0110842	0.0637643	0.00775033	0.00171606	0.0182174	0.000914182	0.00482059	0.0495775	0.0110412	0.00340539
Elizabethkingia	0.200027	0.016288	0.0756628	0.0746878	0.00700889	0.029108	0.040009	0.0181835	0.0943833	0.014321	0.0798604	0.0482059	0.126197	0.414044	0.177452
Elusimicrobium	0.000552391	0.0148717	0.000762986	0.000215627	0.00140178	0.00346983	0.00625141	0.00404077	0.0240248	0.00105955	0.00143657	0	0.0157746	0	0.00080491
Emticicia	0.0194564	0.0028327	0.00610389	0.001159	0.00911155	0.00587944	0.00375084	0.00751849	0.0085803	0.0012988	0.00574629	0.00964119	0.0112676	0.00552059	0.016222
Endomicrobium	0.00386673	0.00920628	0.00114448	0.00142853	0.00280355	0.00616859	0.0112525	0.00238472	0.00514818	0.00434074	0.00385263	0.0112481	0.00225352	0.00552059	0.00414838
Ensifer	0.00546253	0.000708175	0.00203463	0.00212932	0	0.00202407	0	0.00248408	0.00686424	0.000170895	0.0108396	0.00964119	0	0.0165618	0.0065012
Enterobacter	0.0352916	0.366835	0.181972	0.0376808	4.55297	1.48538	1.03648	0.248176	0.116692	3.30583	0.446513	0.216927	0.0450704	0.27603	0.044332
Enterococcus	0.02541	0.395162	3.84939	0.178674	1.03171	0.0563848	41.1643	0.257616	0.0120124	19.0883	0.112771	0.115694	0.153239	6.36524	0.0233424
Erwinia	0.00306884	0.00637358	0.00419642	0.000943369	0.115647	0.186889	0.0500113	0.00950575	0.00171606	0.00833968	0.00672577	0.00642746	0.00901408	0.0441647	0.00377689
Erysipelothrix	0.00245507	0.0056654	0.00915583	0.00377347	0.00770978	0.00973481	0.00125028	0.0184153	0.00171606	0.0562245	0.00907653	0.00964119	0.0292958	0	0.00247665
Erythrobacter	0.0145463	0.00212453	0.00267045	0.00229104	0	0.000289153	0	0.00271593	0.0137285	0.000581043	0.0248135	0.00964119	0.00450704	0.0165618	0.0145503
Escherichia	0.0758003	20.2481	34.6799	1.83755	36.6018	34.0262	26.8835	32.8671	0.0205927	36.3902	1.64468	0.118908	0.051831	1.72242	0.0780763
Ethanoligenens	0.00282333	0.00778993	0.00470508	0.00123986	0.00490622	0.00269876	0.00250056	0.0743568	0.00343212	0.00164059	0.0252053	0.0208892	0.00676056	0.00552059	0.00222898
Eubacterium	0.509856	0.167129	3.7193	0.549526	2.39704	6.63789	0.215048	7.1832	0.356941	0.408268	4.57059	1.22282	3.30817	0.220824	0.451059
Exiguobacterium	0.00036826	0.00778993	0.0017803	0.000862508	0.0210267	0.00173492	0.00375084	0.0122879	0	0.0514736	0.00248135	0.00964119	0.0112676	0	0.000309581
Ezakiella	0.00564666	0.0474477	0.00305194	0.00223713	0.00280355	0.00221684	0.0287565	0.0256688	0.00514818	0.0120994	0.00182836	0.00321373	0.0157746	0.00552059	0.0038388
Faecalibaculum	0.00810173	0.00212453	0.0279762	0.00183283	0.0231293	0.00703605	0.00250056	0.0509733	0.00343212	0.0021191	0.115775	0.035351	0.0360563	0	0.00724419
Fermentimonas	0.00797897	0.00212453	0.00635822	0.0012129	0	0.00751797	0.0150034	0.01093	0.00514818	0.00140134	0.00698697	0.00642746	0.00676056	0.0110412	0.00817293
Ferrimonas	0.00276195	0.000708175	0.0053409	0.000512114	0	0.000578305	0	0.0163618	0.00343212	0.000273432	0.00306904	0	0.00225352	0.00552059	0.00260048
Fervidobacterium	0.000429637	0.0106226	0.00101731	0.000539068	0.0147187	0.00693967	0.00375084	0.00457071	0	0.00314447	0.00189366	0	0.00676056	0.00552059	0.000309581
Fibrobacter	0.00208681	0.00424905	0.00305194	0.00245276	0.00210267	0.00134938	0.00625141	0.011758	0.0102964	0.00112791	0.00208956	0.00321373	0	0.0220824	0.00235281
Fictibacillus	0.000797897	0.00708175	0.00597672	0.000458208	0.0336427	0.014554	0.00375084	0.0174548	0.00171606	0.00594715	0.00293844	0.00482059	0.0135211	0.00552059	0.00080491
Filifactor	0.0305656	0.012039	0.00953733	0.0384625	0.0665844	0.0189877	0.0962717	0.0207669	0.027457	0.0132615	2.20018	0.15908	0.135211	0	0.0292244
Filomicrobium	0.00128891	0.00141635	0.000254329	0.000512114	0	0.000192768	0	0.000430574	0	0.000170895	0.00248135	0.00321373	0	0	0.00173365
Fimbriimonas	0.0332048	0.00354088	0.00203463	0.00283011	0.00700889	0.00298791	0.00125028	0.0116255	0.0102964	0.000410148	0.0166512	0.00803432	0	0	0.0315772
Finegoldia	0.00828586	0.0169962	0.0232711	0.00582193	0.0217276	0.0224575	0.0137531	0.0483237	0.0600621	0.0173288	0.0296456	0.0273167	0.0585915	0	0.00928743
Fischerella	0.00423499	0.0028327	0.00139881	0.000350394	0.00560711	0.00395175	0	0.00135796	0.00171606	0.00273432	0.000195896	0.00160686	0.00450704	0	0.00346731
Flammeovirga	0.0209295	0.00637358	0.00368777	0.00169806	0.0168213	0.00424091	0.00125028	0.00712103	0.00514818	0.0029394	0.00208956	0.00482059	0.00225352	0	0.0180795
Flavisolibacter	0.260974	0.00637358	0.018566	0.00816688	0.00420533	0.0118553	0.00125028	0.00284841	0.05663	0.00307611	0.0534144	0.0208892	0.0225352	0	0.216521
Flavobacterium	0.357642	0.0177044	0.0394209	0.0145548	0.0827049	0.0572522	0.0837688	0.018614	0.084087	0.0398527	0.0666047	0.223354	0.117183	0.0110412	0.29534
Flavonifractor	0.0255327	0.0219534	0.037895	0.0183553	0.00210267	0.0091565	0.0437598	0.368505	0.0102964	0.0048876	0.122109	0.118908	0.0405634	0.0496853	0.0288529
Flexistipes	0.000122753	0.00991445	0.000635822	0.000188674	0.000700889	0.000963842	0.00375084	0.00271593	0.00171606	6.8358e-05	0.00235075	0.00160686	0	0	6.19162e-05
Fluviicola	0.026883	0	0.0035606	0.000269534	0.00140178	0.00578305	0.00625141	0.00331211	0	0.00109373	0.00228546	0.00642746	0.0157746	0	0.0266859
Formosa	0.0125209	0.000708175	0.00330627	0.000997275	0.000700889	0.000867458	0	0.000728664	0.0085803	0.00239253	0.00790115	0.00482059	0.00225352	0.00552059	0.0129405
Francisella	0.0371943	0.056654	0.0855816	0.0145548	0.161905	0.0642883	0.120027	0.0454752	0.0326052	0.0563954	0.00861943	0.0192824	0.112676	0.0386441	0.03102
Frankia	0.00785622	0.00212453	0.00470508	0.00436645	0.00140178	0.000192768	0.00250056	0.00665734	0.0154445	6.8358e-05	0.0306251	0.0112481	0	0	0.0084206
Frateuria	0.00515565	0	0.00457792	0.000781648	0	0	0	0.00139109	0.00343212	0.000410148	0.0053545	0.00803432	0	0	0.00427222
Frischella	0.0170627	0.0084981	0.018566	0.000566021	0.00140178	0.0073252	0.0100023	0.00930702	0.00343212	0.0014697	0.000457091	0.00160686	0.00450704	0.00552059	0.0137454
Frondihabitans	0.0044805	0	0.000381493	0.000700788	0	0	0	0.00168918	0.00171606	3.4179e-05	0.0052239	0.00482059	0.00225352	0	0.00501521
Fuerstia	0.00251645	0	0.00203463	0.00167111	0	0.00115661	0	0.00258344	0.00686424	0.000410148	0.00633398	0.00642746	0	0	0.00222898
Fusobacterium	0.0364578	0.0502804	0.233728	0.029487	0.153495	0.0680473	0.22005	0.0580944	4.27471	0.11908	0.136866	0.377613	1.03662	0.0165618	0.0204323
Gallibacterium	0.00337572	0.00212453	0.016277	8.08602e-05	0.00210267	0.0030843	0.00500113	0.00758473	0	0.00519521	0.00130597	0	0.00225352	0.00552059	0.00414838
Gallionella	0.00405086	0	0.00470508	0.000781648	0.000700889	0.00067469	0.00125028	0.00364332	0.00171606	0.00136716	0.00561569	0.00160686	0.00676056	0	0.00390072
Gardnerella	0.000491014	0.0113308	0.00381493	0.00382738	0	0.000481921	0.00125028	0.00741912	0.00514818	0.00181149	0.000195896	0.00160686	0.00901408	0	0.000247665
Geitlerinema	0.00509427	0	0.00114448	0.00188674	0	0.000578305	0	0.00135796	0.00343212	3.4179e-05	0.0124068	0.00160686	0.00225352	0	0.00445796
Gemella	0.000552391	0.0056654	0.00941016	0.0749574	0.00700889	0.00645774	0.0275062	0.0138115	0.128705	0.0159616	0.00287314	0.0192824	0.0766197	0	0.00080491
Geminocystis	0.00846999	0.0155799	0.00483224	0.001159	0.0490622	0.0144576	0.0150034	0.00450447	0.00343212	0.00550282	0.00306904	0	0.00676056	0	0.00922551
Gemmatimonas	0.0115388	0	0.00292478	0.00390824	0.000700889	0.00877097	0	0.00274905	0.0102964	0.000820297	0.0189366	0.00964119	0.00450704	0	0.0127547
Geoalkalibacter	0.00190268	0.000708175	0.0017803	0.00110509	0	0.00115661	0	0.00317962	0.00514818	0.000102537	0.00626868	0.00321373	0.00676056	0	0.00222898
Geobacillus	0.00478738	0.00920628	0.00305194	0.00582193	0.00420533	0.019566	0.0187542	0.0172892	0.0480497	0.00516103	0.0184142	0.00482059	1.34535	0.0165618	0.00526287
Geobacter	0.0915741	0.0169962	0.0267045	0.019676	0.0140178	0.02959	0.00750169	0.0456409	0.0755067	0.00529775	0.109375	0.0626677	0.0315493	0.0165618	0.100985
Geodermatophilus	0.00804035	0.000708175	0.00089015	0.00148244	0.000700889	0	0	0.00092739	0.00171606	0	0.0054198	0	0	0	0.00817293
Geosporobacter	0.000675144	0.00991445	0.00432359	0.000835555	0.0119151	0.0101203	0.0187542	0.0171236	0.00343212	0.0099461	0.00339553	0.00321373	0.0112676	0	0.000495329
Gilliamella	0.0201316	0.0028327	0.00584956	0.0016172	0.00210267	0.00250599	0.00250056	0.00536562	0.00514818	0.0057079	0.00293844	0	0.00676056	0.0165618	0.0161601
Glaciecola	0.0317931	0	0.00317911	0.000134767	0.00210267	0.0036626	0.00500113	0.00281529	0.00343212	0.0034179	0.00156717	0.00160686	0.00225352	0.00552059	0.0237758
Gloeobacter	0.0803421	0.0169962	0.0109361	0.00929892	0.037848	0.0140721	0.0287565	0.0123873	0.0223088	0.00208492	0.0587036	0.0176755	0.00676056	0	0.0876733
Gloeocapsa	6.13767e-05	0	0.000127164	0.000215627	0.0420533	0.000771074	0.00625141	0.000264969	0.00171606	0.000307611	0.000914182	0	0	0	6.19162e-05
Gluconacetobacter	0.00742658	0	0.00305194	0.00312659	0	0	0	0.00155669	0.00514818	3.4179e-05	0.0178266	0.0128549	0.00225352	0	0.00699653
Gluconobacter	0.0154669	0.000708175	0.00279762	0.00299183	0.00140178	0	0	0.00268281	0.00686424	0.000649401	0.0210915	0.0128549	0.00450704	0	0.0165316
Glutamicibacter	0.00220956	0	0.000635822	0.000350394	0	0.000289153	0	0.00529937	0	0.00475088	0.00241605	0.00321373	0	0	0.00340539
Gordonia	0.0229549	0	0.00343344	0.00566021	0	0.000481921	0.00250056	0.00493504	0.0137285	0.000273432	0.0343471	0.0128549	0.00901408	0.0110412	0.0222898
Gottschalkia	0.00362123	0.00991445	0.0103003	0.0139079	0.0245311	0.0182166	0.0137531	0.0153351	0.00171606	0.0300434	0.00724816	0	0.0856338	0	0.00291006
Gramella	0.00288471	0.00212453	0.0136066	0.00132072	0.00280355	0.00337345	0.00250056	0.00304714	0.00171606	0.00150388	0.00476681	0.00642746	0.00901408	0	0.0026624
Granulibacter	0.00380536	0.000708175	0.00852001	0.00102423	0	0.00134938	0	0.00566371	0.00514818	0.000649401	0.010709	0.00321373	0.00225352	0	0.00371497
Granulicella	0.0160807	0.00141635	0.00610389	0.00517505	0	0.000481921	0	0.00606116	0.0205927	6.8358e-05	0.0368938	0.00964119	0.0135211	0.00552059	0.0186987
Grimontia	0.000429637	0.000708175	0.00114448	0.000323441	0	0.000578305	0	0.00463695	0.00171606	0.00174313	0.00156717	0	0	0	0.000557246
Gynuella	0.000491014	0.00141635	0.00495941	0.000592974	0.000700889	0.000289153	0.00375084	0.00443823	0	0.000786118	0.000457091	0	0	0	0.00123832
Haematospirillum	0.000859274	0	0.000127164	0.000107814	0	0.00163853	0.00250056	0.000231848	0.00171606	0.00201656	0.000914182	0.00160686	0	0	0.000681078
Haemophilus	0.159641	0.0956036	0.163152	0.0235303	0.274748	0.276141	0.126278	0.0665403	0.166458	0.0386223	1.04824	0.155866	0.153239	0.138015	0.144389
Hafnia	0.00392811	0.000708175	0.00445075	8.08602e-05	0.0112142	0.000578305	0.00125028	0.00526625	0	0.00321283	0.00104478	0.00321373	0	0	0.00396263
Hahella	0.00110478	0.000708175	0.0017803	0.000323441	0	0.000192768	0	0.00685606	0	0.000888655	0.00163247	0.00321373	0	0	0.00130024
Halanaerobium	0.00177993	0.00991445	0.009283	0.0027762	0.19695	0.012048	0.0137531	0.0158981	0.00686424	0.0223873	0.00280785	0.00160686	0.0315493	0.00552059	0.00105257
Haliangium	0.00650593	0.000708175	0.00279762	0.00326136	0	0.000192768	0	0.00437198	0.0120124	0.000102537	0.0187407	0.00964119	0.00450704	0	0.00835868
Halioglobus	0.00374398	0.000708175	0.00114448	0.00024258	0	0.000192768	0	0.00192102	0	0.000307611	0.00182836	0	0	0	0.00470563
Haliscomenobacter	0.017431	0.000708175	0.0053409	0.00234494	0	0.000192768	0.00750169	0.0017223	0.0120124	6.8358e-05	0.0110355	0.0112481	0.00901408	0	0.0173365
Halobacillus	0.00177993	0	0.00101731	5.39068e-05	0	0.00501198	0.00125028	0.00178854	0	0.000478506	0.00111008	0.00160686	0	0.00552059	0.00253856
Halobacteriovorax	6.13767e-05	0.00495723	0.00089015	0.000188674	0.00140178	0.00163853	0.0237553	0.00294778	0.00171606	0.00669909	0.00052239	0	0.00676056	0	0
Halobacteroides	0.00705832	0.00495723	0.00343344	0.00261448	0.0469595	0.0149396	0.0150034	0.007386	0.00171606	0.0112107	0.00274255	0	0.0338028	0	0.00817293
Halocynthiibacter	0.00141166	0	0.000381493	0.00024258	0	0.00115661	0.00250056	0.000993632	0	0.000205074	0.00052239	0	0	0	0.0022909
Halomonas	0.0299518	0.000708175	0.0146239	0.00603756	0	0.00115661	0	0.0181504	0.0188767	0.0027685	0.034543	0.00642746	0.0135211	0.0110412	0.0299674
Halorhodospira	0.0018413	0	0.000762986	0.00126681	0	0	0	0.00175542	0	0.000136716	0.00365673	0.00321373	0	0	0.00167174
Halotalea	0.00515565	0	0.00152597	0.000754695	0	0.000192768	0	0.000794906	0	0.000102537	0.00620338	0.00160686	0.00450704	0	0.00551054
Halothece	0.00306884	0.00354088	0.0053409	0.000700788	0	0.000385537	0.00375084	0.000662422	0	0.0012988	0.000718286	0.00321373	0.00225352	0	0.00253856
Halothermothrix	0.00349847	0.00141635	0.0017803	0.000431254	0	0.000289153	0.00500113	0.00231848	0.00171606	0.00150388	0.00339553	0.00160686	0.00225352	0	0.00464371
Halothiobacillus	0.0262692	0.000708175	0.00775702	0.00552544	0	0.000771074	0.00375084	0.00301402	0.0137285	0.00071776	0.0656905	0.0369579	0.0112676	0	0.0267478
Helicobacter	0.0124595	0.179876	0.0161499	0.0106735	0.226387	0.420332	0.0500113	0.027888	0.05663	0.0302143	0.00679107	0.00321373	0.0969014	0.110412	0.0120117
Heliobacterium	0.00613767	0.00141635	0.00648538	0.00199455	0.000700889	0.000963842	0.00250056	0.0282523	0.0120124	0.00140134	0.0180225	0.00964119	0.00225352	0	0.00742994
Herbaspirillum	0.0733452	0.0028327	0.0189475	0.0247163	0.00140178	0.00404814	0	0.00702167	0.0669264	0.00352044	0.130206	0.0851638	0.0180282	0	0.0777667
Herminiimonas	0.0362736	0.0028327	0.00101731	0.00250666	0	0.00279514	0	0.00145733	0.0120124	0.0035888	0.00816234	0.00964119	0	0	0.0292863
Hippea	0.000122753	0	0.000254329	0.000134767	0.000700889	0.000385537	0	0.00192102	0.00514818	0.00034179	0.000326494	0	0	0	0.000123832
Hirschia	0.000306884	0.00212453	0.00089015	0.000188674	0	0.00395175	0.00125028	0.00278217	0	0.00287104	0.000195896	0	0.00450704	0.00552059	6.19162e-05
Histophilus	0.00595354	0.0028327	0.00165314	0.000539068	0.00420533	0.00154215	0.00750169	0.00996945	0.00171606	0.00266596	0.00228546	0.00642746	0.00225352	0.00552059	0.00594395
Hoeflea	0.00171855	0.00141635	0.00101731	0.000619928	0.00140178	0	0	0.00168918	0	0.000170895	0.00300374	0.00160686	0.00225352	0	0.00179557
Hoyosella	0.00159579	0	0	0	0.000700889	9.63842e-05	0	0.000861148	0	0	6.52987e-05	0	0	0	0.00179557
Hydrogenobacter	0	0.00141635	0	0	0	0	0	0.000264969	0	0	0	0	0	0	6.19162e-05
Hydrogenobaculum	0	0.00708175	0.000508657	2.69534e-05	0	0.00453006	0.0237553	0.00165605	0	0.000854476	0.00052239	0	0.0338028	0	6.19162e-05
Hydrogenophaga	0.0561597	0.000708175	0.0124621	0.0223983	0	0.000385537	0.00125028	0.00457071	0.0497658	0.000581043	0.089394	0.0546334	0.00676056	0	0.0569629
Hymenobacter	0.103665	0.00141635	0.0134794	0.00644186	0.00350444	0.00327706	0	0.024079	0.0326052	0.00239253	0.0518472	0.024103	0.0135211	0.0220824	0.0998089
Hyphomicrobium	0.0161421	0.0028327	0.00152597	0.0027762	0	0.00134938	0.00250056	0.00480256	0.00686424	0.00143552	0.0127333	0.00803432	0.00225352	0	0.0149218
Hyphomonas	0.00865412	0	0.00152597	0.0039891	0	0.00231322	0.00125028	0.00105987	0.00343212	0.000375969	0.00718286	0.00160686	0.00225352	0.00552059	0.0099685
Idiomarina	0.00214819	0	0.0106818	8.08602e-05	0	0.0018313	0.00125028	0.00920766	0.00343212	0.00153806	0.00104478	0	0.00676056	0	0.0022909
Ignavibacterium	0.00564666	0.0113308	0.00317911	0.00167111	0.0105133	0.00896373	0.0112525	0.00490192	0.00514818	0.00492178	0.00352613	0	0.00676056	0	0.00526287
Ilumatobacter	0.00196406	0	0.000635822	0.000835555	0	0	0	0.0029809	0.00171606	0.000820297	0.0050933	0.00160686	0	0.0110412	0.0015479
Ilyobacter	0.00988165	0.0028327	0.00330627	0.000781648	0.00210267	0.00173492	0.00500113	0.00867772	0.00686424	0.00854476	0.00346083	0	0.0157746	0	0.0108972
Immundisolibacter	0.00779484	0	0.00241612	0.00315355	0	9.63842e-05	0.00625141	0.00168918	0.00343212	0.000136716	0.0129292	0.0112481	0.00676056	0	0.00792527
Intestinimonas	0.0959932	0.109767	0.157048	0.0405109	0.0448569	0.0548426	0.147533	1.53606	0.0308891	0.0145603	0.222146	0.337442	0.211831	0.0993707	0.100861
Intrasporangium	0.00699695	0	0.00101731	0.00134767	0	9.63842e-05	0	0.00122548	0	3.4179e-05	0.00489741	0.00321373	0.00225352	0	0.00811102
Isoptericola	0.00521702	0.00920628	0.00190747	0.00145548	0.000700889	0.000192768	0	0.00182166	0.00343212	0.000615222	0.0110355	0.00321373	0	0.126974	0.00563437
Isosphaera	0.00454188	0	0.000635822	0.000539068	0	0.000192768	0	0.0012586	0	0.000102537	0.00365673	0.00482059	0.00225352	0.00552059	0.00445796
Janibacter	0.012705	0	0.00152597	0.00107814	0.000700889	0	0	0.00410701	0.00514818	0	0.0110355	0.00803432	0.00225352	0	0.0105257
Jannaschia	0.00239369	0	0.000635822	0.000566021	0	0	0.00250056	0.000894269	0.00686424	0	0.00287314	0	0.00225352	0	0.0019194
Janthinobacterium	0.0476283	0.00141635	0.0125893	0.0104849	0	0.00424091	0.00125028	0.0126854	0.0343212	0.00338372	0.0696085	0.035351	0.0202817	0	0.0459418
Jeongeupia	0.0138711	0	0.00254329	0.0031805	0	0.000578305	0	0.000993632	0.00686424	0.000307611	0.0210915	0.00964119	0.00676056	0	0.0137454
Jeotgalibaca	0.00570804	0.00495723	0.00343344	0.000889462	0.0294373	0.00578305	0.00625141	0.00649173	0.00343212	0.00902326	0.00365673	0.00482059	0.0405634	0	0.00520096
Jeotgalibacillus	0.000675144	0.00141635	0.00101731	0.00024258	0.00350444	0.00279514	0.00625141	0.00728664	0.00514818	0.00153806	0.00450561	0.00160686	0.00225352	0	0.000247665
Jonesia	0.000491014	0	0.000381493	0	0	0	0	0.000364332	0	0.000102537	0.000457091	0	0	0	0.000495329
Kangiella	0.00484876	0.000708175	0.0195833	0.000269534	0	0.00115661	0.0137531	0.011228	0.00171606	0.00273432	0.005028	0	0.00450704	0	0.00414838
Ketogulonicigenium	0.00171855	0	0.00101731	0.000512114	0	0.00231322	0.00125028	0.00258344	0	0.00136716	0.00156717	0	0	0	0.00160982
Kibdelosporangium	0.00251645	0	0.000127164	0.000539068	0	0	0	0.00132484	0.00171606	0	0.0051586	0.00642746	0	0	0.00272431
Kineococcus	0.00441912	0	0.00267045	0.00142853	0	0	0	0.00215287	0.00171606	0	0.00972951	0.00482059	0	0	0.00482946
Kinetoplastibacterium	0.00889963	0.00637358	0.00165314	0.00145548	0.0301382	0.00501198	0.0225051	0.00748536	0.00171606	0.0110056	0.000195896	0.00160686	0.0202817	0	0.00619162
Kingella	0.0118457	0.000708175	0.000762986	0.000458208	0.00911155	0.0049156	0.00375084	0.00102675	0	0.00109373	0.123153	0.00160686	0.00225352	0.0110412	0.0136835
Kiritimatiella	0.00939064	0	0.00114448	0.000889462	0	0	0	0.00304714	0.0085803	0.000170895	0.0052239	0.00642746	0	0.00552059	0.0108972
Kitasatospora	0.00386673	0.0247861	0.00292478	0.00320745	0.0364462	0.00106023	0.00250056	0.00115924	0.00343212	0.000375969	0.0153452	0.00803432	0	0	0.00402455
Klebsiella	0.124963	7.40256	1.33701	0.142637	13.291	33.8451	6.03386	1.38797	0.332916	6.84356	1.09513	0.196037	0.0923944	0.226344	0.127176
Kluyvera	0.00282333	0.00354088	0.0017803	0.000512114	0.0175222	0.00404814	0.00625141	0.00818091	0.0102964	0.00372551	0.00215486	0.00160686	0	0	0.00210515
Kocuria	0.00325297	0	0.00101731	0.00253362	0	0.000192768	0	0.0092739	0.00514818	3.4179e-05	0.0114926	0.00321373	0	0	0.00297198
Komagataeibacter	0.00257782	0.00141635	0.00228896	0.00253362	0	0.00067469	0.00250056	0.00510065	0.00514818	0.000444327	0.017696	0.00803432	0	0	0.00291006
Kosakonia	0.0111092	0.0084981	0.0057224	0.000619928	0.0154196	0.0129155	0.00250056	0.0133147	0.00686424	0.0171579	0.00444031	0.00803432	0.00225352	0.00552059	0.00848252
Kosmotoga	0.00018413	0.00141635	0.00203463	2.69534e-05	0.00140178	0.00067469	0.00625141	0.00248408	0	0.000478506	0.000261195	0.00482059	0	0	0.000123832
Kozakia	0.00116616	0	0.00190747	0.000592974	0	0.000192768	0	0.000728664	0.00514818	3.4179e-05	0.0054198	0.00321373	0.00450704	0	0.00105257
Kribbella	0.00846999	0.0141635	0.00228896	0.00250666	0	0.000289153	0.00250056	0.0017223	0.00171606	0.000136716	0.0119497	0.00964119	0	0	0.00755377
Kurthia	0.00202543	0.00212453	0.0089015	0.00288401	0.00350444	0.0036626	0.040009	0.013414	0.00686424	2.92395	0.00463621	0.00160686	0.0157746	0	0.00185749
Kutzneria	0.0034371	0	0.00228896	0.00126681	0	0	0	0.000662422	0.00514818	0.00068358	0.00986011	0.00482059	0	0	0.00359114
Kyrpidia	0.00521702	0.00212453	0.00152597	0.00191369	0	0	0	0.00231848	0.00343212	0.000410148	0.00946832	0.0144618	0.00225352	0.00552059	0.00662503
Kytococcus	0.00147304	0	0.000381493	0.000431254	0	0	0	0.00566371	0	3.4179e-05	0.00248135	0	0.00225352	0	0.00173365
Labrenzia	0.00196406	0	0.000381493	0.000808602	0.000700889	0.00106023	0.00375084	0.00185478	0.00343212	0.000307611	0.00398322	0.00482059	0	0	0.00253856
Lachnoclostridium	0.109803	0.483684	0.401076	0.677905	0.0974235	0.183323	0.287565	1.65937	0.085803	0.07827	0.526112	1.39476	0.779718	0.176659	0.11114
Lacimicrobium	0.000245507	0.00424905	0.0057224	0.000134767	0.00210267	0.00472283	0.0187542	0.00308026	0	0.000854476	0.00346083	0	0	0	0.000123832
Lacinutrix	0.144849	0.00354088	0.00852001	0.0083286	0.00560711	0.00597582	0.00250056	0.00281529	0.0308891	0.00929669	0.0205691	0.00964119	0.0270423	0	0.116155
Lactobacillus	0.204998	0.176336	2.97908	0.0327214	0.861392	0.347851	0.75517	0.20492	0.0497658	0.766191	2.6126	0.139797	0.718873	0.822568	0.201228
Lactococcus	0.0484876	0.0743584	0.0325541	0.00671139	0.372172	0.0613968	0.138781	0.0378574	0.0188767	0.042006	0.0365673	0.0257098	0.196056	0.0993707	0.0416696
Lacunisphaera	0.0131346	0.00141635	0.00343344	0.00199455	0	0.000289153	0.00125028	0.00301402	0.0137285	0.000581043	0.0225281	0.0128549	0.00450704	0	0.0157267
Laribacter	0.00349847	0.00354088	0.00165314	0.00175197	0.0294373	0.00530113	0.0337576	0.00397453	0.00343212	0.000786118	0.0054198	0.00160686	0.00225352	0	0.00377689
Lawsonella	0.000675144	0	0.000508657	0.000646881	0	0	0	0.00288153	0	3.4179e-05	0.000326494	0.00321373	0	0	0.000309581
Lawsonia	0.0182903	0.0028327	0.00152597	0.00264143	0.0273347	9.63842e-05	0.00375084	0.00225223	0.00343212	0.00181149	0.000652987	0.00160686	0.00225352	0.0220824	0.0178319
Leadbetterella	0.000736521	0.000708175	0.00114448	0.000269534	0	0.00443368	0.00875197	0.0025172	0.00343212	0.00112791	0.00450561	0.00321373	0.00225352	0	0.000371497
Leclercia	0.00110478	0.000708175	0.00394209	0.000727741	0.00350444	0.00462644	0.00125028	0.00384205	0.0137285	0.0221822	0.00385263	0.0128549	0	0.00552059	0.000433413
Legionella	0.122017	0.00708175	0.0119534	0.00671139	0.0658835	0.0664087	0.0162537	0.012023	0.0137285	0.00974102	0.00750936	0.00803432	0.0292958	0	0.107486
Leifsonia	0.0106182	0	0.00279762	0.00140158	0.000700889	9.63842e-05	0.00250056	0.00198726	0.00343212	6.8358e-05	0.00803175	0.00482059	0.00225352	0	0.0106496
Leisingera	0.00159579	0.000708175	0.00089015	0.00129376	0	0	0	0.00132484	0.00514818	0.00112791	0.00568099	0	0	0.00552059	0.00179557
Lelliottia	0.00116616	0	0.000381493	0.00016172	0.00700889	0.00173492	0	0.00211975	0	0.00249507	0.000587689	0	0	0	0.00080491
Lentibacillus	0.000982028	0	0.00127164	0.000835555	0	0.000771074	0	0.00480256	0	0.00526357	0.000457091	0	0	0	0.000928743
Lentzea	0.00190268	0.00141635	0.000127164	0.000512114	0.000700889	0	0	0.000761785	0.00171606	0.000102537	0.00124068	0.00160686	0	0	0.0015479
Leptolyngbya	0.00626043	0.0212453	0.00279762	0.0024258	0.0217276	0.0143613	0.048761	0.00751849	0.0102964	0.00259761	0.0122762	0.00160686	0.00225352	0	0.00563437
Leptospira	0.0446209	0.024078	0.00368777	0.00110509	0.0182231	0.0167709	0.0200045	0.0101682	0.00514818	0.00810043	0.00457091	0.00160686	0.0112676	0.0220824	0.0344873
Leptospirillum	0.00036826	0.00141635	0.000127164	0.000431254	0.000700889	0.00279514	0.00250056	0.001093	0	0.000102537	0.00104478	0	0.00676056	0.00552059	6.19162e-05
Leptothrix	0.0467691	0	0.0138609	0.0206193	0.000700889	0	0	0.00258344	0.0514818	0	0.0895246	0.0771295	0.0315493	0.00552059	0.0440843
Leptotrichia	0.0557301	0.028327	0.0150054	0.00692702	0.0483613	0.013301	0.140032	0.0204026	0.0223088	0.0384514	0.0624256	2.08892	0.0721127	0.00552059	0.0347969
Leuconostoc	0.00417362	0.0191207	0.010046	0.00293792	0.0841066	0.0148432	0.040009	0.0143745	0.00343212	0.0138083	0.0053545	0.00482059	0.0315493	0.0110412	0.00390072
Liberibacter	0.0238755	0.00354088	0.0035606	0.00172502	0.00280355	0.00838543	0.00125028	0.00149045	0.0085803	0.010493	0.00352613	0.00321373	0.0292958	0	0.0196893
Limnochorda	0.0114161	0	0.00470508	0.00423168	0.00140178	0.000289153	0	0.0048688	0.0188767	0.000136716	0.030168	0.0257098	0.00225352	0	0.0121356
Limnohabitans	0.00613767	0	0.00305194	0.00221018	0	0.000192768	0	0.0023516	0	0.00246089	0.0123415	0.00482059	0.00450704	0	0.00482946
Listeria	0.0655503	0.0276188	0.0199648	0.00617233	0.299279	0.0221684	0.0625141	0.025702	0.0154445	0.0522597	0.0105784	0.0176755	0.12169	0	0.0439605
Luteipulveratus	0.00116616	0	0.00101731	0.000592974	0	0	0	0.000993632	0	3.4179e-05	0.00483211	0.00321373	0.00225352	0	0.00167174
Lutibacter	0.0951953	0.00424905	0.0106818	0.00687311	0.0112142	0.00395175	0.0362582	0.00463695	0.027457	0.0118943	0.0176307	0.00642746	0.0383099	0.00552059	0.0824723
Lysinibacillus	0.00196406	0.0262025	0.0119534	0.00463598	0.0862093	0.0119516	0.071266	0.186902	0.00686424	0.0466202	0.0053545	0.00642746	0.0473239	0	0.000742994
Lysobacter	0.0190882	0.000708175	0.00483224	0.00690007	0	0	0	0.00294778	0.0223088	0.000751939	0.0432278	0.0192824	0.0202817	0	0.017708
Macrococcus	0.0034371	0.0084981	0.00127164	0.000377347	0.0392498	0.00346983	0.00375084	0.00529937	0.0085803	0.00314447	0.00176307	0.00321373	0.0180282	0	0.00489138
Mageeibacillus	0.00994303	0.0155799	0.0239069	0.00226408	0.0105133	0.0102167	0.0600135	0.0656791	0.0446176	0.0112791	0.0133209	0.0514197	0.0383099	0	0.0084206
Magnetococcus	0.00294608	0.0056654	0.000762986	0.000377347	0.00560711	0.00433729	0.0100023	0.00278217	0.00171606	0.00218746	0.00228546	0	0	0	0.00470563
Magnetospira	0.00128891	0.000708175	0.000127164	0.00126681	0.00140178	0.00192768	0.00125028	0.00195414	0.00514818	0.00789535	0.00235075	0.00482059	0.00225352	0	0.00160982
Magnetospirillum	0.0176151	0.00141635	0.009283	0.00908329	0.000700889	0.000385537	0.00125028	0.00692231	0.0240248	0.00105955	0.0521084	0.0289236	0	0.00552059	0.0192559
Mahella	0.00036826	0.000708175	0.00114448	0.00024258	0.0105133	0.000963842	0.00875197	0.00500128	0	0.000991192	0.000914182	0.00482059	0.00676056	0	0.000433413
Mannheimia	0.0223411	0.0148717	0.0148782	0.00803211	0.0112142	0.019566	0.0150034	0.0141096	0.00514818	0.00495596	0.0102519	0.0128549	0.00901408	0	0.0229709
Maribacter	0.088137	0.00424905	0.00991882	0.00215627	0.00280355	0.00877097	0.0162537	0.00520001	0.0120124	0.00710924	0.0127986	0.0257098	0.0180282	0.0165618	0.0838964
Maricaulis	0.00380536	0	0.00127164	0.001159	0	0.000192768	0	0.00231848	0.00171606	0.0019482	0.00848884	0.00482059	0.00225352	0	0.00359114
Marichromatium	0.00429637	0	0.00305194	0.00153634	0	0.000385537	0.00375084	0.00427262	0.00171606	0.000170895	0.00639928	0.00160686	0.00676056	0	0.00365305
Marinilactibacillus	6.13767e-05	0.00424905	0.00254329	0.000916415	0.00350444	0.00992758	0	0.00543186	0.00343212	0.0103221	0.00104478	0	0.0135211	0.00552059	0.000557246
Marinithermus	0.0101272	0	0.00381493	0.00390824	0	0.000289153	0	0.00331211	0.0154445	0.00119627	0.0240952	0.00803432	0.00225352	0	0.00742994
Marinitoga	0.000429637	0.00708175	0.00432359	0.0108353	0.0434551	0.00809628	0.0500113	0.00771721	0.00514818	0.0130564	0.000261195	0.00160686	0.0247887	0.0110412	0.000371497
Marinobacter	0.00681282	0.000708175	0.0153869	0.00212932	0	0.0067469	0.0162537	0.0154675	0.0085803	0.00222164	0.0151493	0.00803432	0.00450704	0.0110412	0.00823485
Marinobacterium	0.000859274	0.000708175	0.000508657	0.000404301	0	0.00134938	0	0.000993632	0.00514818	0.000273432	0.00208956	0.00321373	0	0.00552059	0.000866826
Marinomonas	0.0101885	0.000708175	0.00343344	0.00150939	0.00350444	0.00231322	0	0.010665	0.00686424	0.00540029	0.00228546	0.00642746	0.0135211	0.00552059	0.00780144
Marinovum	0.00405086	0	0.00101731	0.00153634	0	0	0.00250056	0.00182166	0.00514818	0.000136716	0.00333024	0.00482059	0	0	0.00513904
Marivirga	0.041061	0.00141635	0.0171672	0.000512114	0.000700889	0.000192768	0.0587632	0.00241784	0.00686424	0.00109373	0.00248135	0.00160686	0.00901408	0.0110412	0.034735
Martelella	0.008961	0	0.00254329	0.00247971	0.000700889	0.000385537	0	0.0110624	0.00514818	0.00126462	0.0175654	0.00803432	0.00225352	0	0.00606778
Massilia	0.227401	0.0028327	0.0551893	0.0574377	0.00280355	0.0049156	0	0.00741912	0.199063	0.00334954	0.405571	0.173541	0.051831	0	0.233548
Megasphaera	0.00288471	0.0198289	0.00445075	0.000727741	0.000700889	0.00963842	0.0137531	0.0403084	0.00171606	0.00153806	0.412035	0.00642746	0.00225352	0.160097	0.00563437
Meiothermus	0.00159579	0	0.00114448	0.00132072	0	0.000192768	0	0.00211975	0	0.000205074	0.00672577	0.00321373	0.00225352	0	0.00105257
Melioribacter	6.13767e-05	0	0.00114448	0.000215627	0	0.000481921	0	0.0012586	0.00343212	0.000307611	0.00052239	0.00160686	0.00225352	0	0
Melissococcus	0.000429637	0.0028327	0.00292478	0.00118595	0.00280355	0.0111806	0.0125028	0.0044051	0	0.0063573	0.00143657	0	0.0270423	0	0.000681078
Mesoplasma	0.00177993	0.00141635	0.0071212	0.000296487	0.0105133	0.0261201	0.00875197	0.00317962	0.00171606	0.0109373	0.00202426	0.00803432	0.0428169	0	0.00142407
Mesorhizobium	0.0897942	0.00141635	0.0460335	0.0371687	0	0.00192768	0	0.00841275	0.106396	0.0014697	0.244283	0.10766	0.0450704	0.0110412	0.0914502
Mesotoga	0.00497152	0.00778993	0.000127164	0.000404301	0	0	0.00250056	0.001093	0	0.00034179	0.00176307	0	0	0	0.00538671
Methylacidiphilum	0.000859274	0.00141635	0.00203463	0.00102423	0.00490622	0.00462644	0.0100023	0.00158981	0.00343212	0.00331537	0.00208956	0	0.00225352	0	0.00105257
Methylibium	0.080649	0.00141635	0.0230167	0.0308347	0.000700889	0.000578305	0.00125028	0.00278217	0.0772227	0.00201656	0.146204	0.094805	0.0202817	0	0.076838
Methylobacillus	0.00552391	0	0.000635822	0.000835555	0	0.000578305	0	0.0017223	0	0.000239253	0.00705226	0	0	0.00552059	0.00489138
Methylobacterium	0.0743272	0.00991445	0.0230167	0.0231799	0.00140178	0.00501198	0.00125028	0.0131159	0.0514818	0.00232417	0.122892	0.0980187	0.0180282	0.0772883	0.0726277
Methyloceanibacter	0.00116616	0	0.000508657	0.000431254	0.000700889	0.000192768	0	0.00192102	0	0.00102537	0.00235075	0	0.00450704	0	0.00080491
Methylocella	0.0063218	0.00212453	0.00127164	0.000916415	0.006308	0.000771074	0	0.0017223	0	0.000273432	0.00790115	0.00160686	0.00450704	0	0.00631545
Methylococcus	0.0101885	0	0.00267045	0.0023719	0	0.000481921	0	0.000596179	0.00686424	0.000102537	0.0146922	0.00803432	0	0	0.00835868
Methylocystis	0.00362123	0	0.00127164	0.00191369	0	0.000385537	0	0.00390829	0.00171606	0	0.0116232	0.00642746	0	0	0.00464371
Methylomicrobium	0.00018413	0	0.000762986	0.000215627	0.000700889	0.000578305	0.00500113	0.00258344	0	0.000444327	0.000652987	0	0	0	0.000371497
Methylomonas	0.0087155	0.000708175	0.00216179	0.000997275	0	0.00318068	0.00500113	0.00483568	0.0102964	0.00249507	0.00574629	0.00482059	0.00225352	0	0.00885401
Methylophaga	0.00337572	0.0028327	0.0171672	0.000215627	0	0.00115661	0.0100023	0.0136128	0	0.00375969	0.000979481	0.00160686	0	0.0110412	0.0038388
Methylophilus	0.0899783	0.00141635	0.00216179	0.00140158	0.006308	9.63842e-05	0.0512615	0.00175542	0.0085803	0.00126462	0.00959892	0.00482059	0.00901408	0.0110412	0.0960939
Methylotenera	0.0263306	0.00212453	0.0035606	0.000269534	0.000700889	0.00269876	0.0100023	0.00433886	0.00514818	0.00198238	0.00300374	0.00160686	0	0	0.0274289
Methyloversatilis	0.00656731	0	0.00190747	0.00264143	0	0.000481921	0	0.000695543	0.0085803	0.000239253	0.0118191	0.00321373	0.00676056	0	0.00532479
Methylovorus	0.00239369	0.00141635	0.00139881	0.00102423	0	0.00462644	0	0.00241784	0.00171606	0.00126462	0.00463621	0.00321373	0	0	0.00272431
Micavibrio	0.00846999	0.000708175	0.00597672	0.00024258	0	0.00154215	0.00875197	0.00374268	0	0.00331537	0.00254665	0	0	0.00552059	0.00854443
Microbacterium	0.0131346	0.0028327	0.00508657	0.00425863	0.00140178	0.00154215	0.00625141	0.0114599	0.0120124	0.000512685	0.0261848	0.0128549	0.00450704	0.00552059	0.0128786
Microbulbifer	0.0026392	0	0.010809	0.000916415	0	0.000289153	0	0.00917454	0.00686424	0.000375969	0.00404852	0.00803432	0	0	0.00377689
Micrococcus	0.00171855	0.00141635	0.00228896	0.000269534	0	9.63842e-05	0	0.014772	0.00171606	0	0.00241605	0.00160686	0.00450704	0	0.00222898
Microcoleus	0	0.00141635	0	2.69534e-05	0	0	0	0.000132484	0	0.000102537	0	0	0	0	0.000123832
Microcystis	0.00171855	0.00424905	0.000254329	0.000431254	0.00560711	0.00395175	0.00125028	0.0012586	0	0.00068358	0.00130597	0	0.00225352	0	0.00222898
Microlunatus	0.00018413	0.000708175	0.000381493	0.000296487	0	9.63842e-05	0	0.00211975	0.00343212	0	0.00163247	0	0.00225352	0	0.000309581
Micromonospora	0.00233232	0	0	0.00024258	0.000700889	9.63842e-05	0	0.00105987	0	3.4179e-05	0.00195896	0.00321373	0	0	0.00210515
Microterricola	0.00128891	0	0.0017803	0.00177892	0	0	0	0.00142421	0	0	0.00705226	0	0.00225352	0	0.00185749
Mitsuaria	0.0680668	0	0.0212364	0.0455243	0	0.00144576	0	0.00301402	0.0926673	0.000375969	0.146792	0.173541	0.0180282	0	0.0717608
Mobiluncus	0.000552391	0	0.00101731	0.000215627	0.000700889	0	0	0.00145733	0.00171606	6.8358e-05	0.00117538	0.00160686	0	0	0.00142407
Modestobacter	0.00116616	0.0028327	0.000762986	0.000323441	0	0	0	0.00119236	0	6.8358e-05	0.00208956	0.00160686	0	0.0331236	0.000371497
Moorea	0.00270058	0.0084981	0.00305194	0.0012129	0.0133169	0.00703605	0.0250056	0.00678982	0.00171606	0.000888655	0.0101866	0.00160686	0.00450704	0.00552059	0.00340539
Moorella	0.00153442	0.000708175	0.000762986	0.00118595	0.00140178	0.000192768	0	0.00553122	0.00171606	0.000307611	0.005028	0	0	0	0.00160982
Moraxella	1.69823	0.00495723	0.141407	0.0352281	0.00280355	0.0423127	0.00625141	0.0326574	0.0446176	0.0151755	0.278695	0.34869	0.268169	0.00552059	1.84114
Morganella	0.000675144	0.00141635	0.00139881	0.000134767	0	0.00356622	0.00125028	0.000960511	0	0.0342474	0.00130597	0.00321373	0	0	0.000433413
Moritella	0.000859274	0	0.00279762	0.00016172	0.00140178	0.00530113	0.00875197	0.00331211	0.00514818	0.00403312	0.00143657	0	0.00901408	0	0.000742994
Mucilaginibacter	0.0498379	0.00141635	0.00686687	0.00212932	0.000700889	0.00279514	0.0100023	0.00274905	0.00343212	0.00290522	0.0135168	0.00642746	0.0135211	0	0.0359733
Mucinivorans	0.00110478	0.00141635	0.00305194	0.000404301	0.0273347	0.00346983	0.0187542	0.00741912	0.00171606	0.0019482	0.00372203	0.00803432	0	0.00552059	0.000928743
Murdochiella	0.00239369	0.0056654	0.0129708	0.00428559	0.00350444	0.00819266	0.00875197	0.0610753	0.0137285	0.00416984	0.0297762	0.0257098	0.0202817	0.00552059	0.00253856
Muricauda	0.0105568	0.00354088	0.00788419	0.0027762	0.00280355	0.00983119	0.00250056	0.00510065	0.00686424	0.00150388	0.0052239	0.00803432	0.0112676	0	0.00922551
Mycobacterium	0.0880142	0.444734	0.0130979	0.0142583	0.0224284	0.0138793	0.245055	0.0448791	0.0240248	0.021772	0.114208	0.0578471	0.0202817	5.4157	0.0832153
Mycoplasma	0.0168786	0.103394	0.0499756	0.0829895	0.267039	0.116239	0.171289	0.0931034	0.05663	0.240723	0.03389	0.0690952	0.570141	0.314674	0.0146741
Myroides	0.0213591	0.00495723	0.047178	0.02256	0.0154196	0.010795	0.00375084	0.0441173	0.0137285	0.00242671	0.0512595	0.0964119	0.00901408	0.0662471	0.0180795
Myxococcus	0.0381149	0.000708175	0.0153869	0.0128029	0	0.000385537	0	0.007386	0.0394694	0.000239253	0.0790768	0.0417785	0.00901408	0.00552059	0.0337443
Nakamurella	0.00951339	0	0.00216179	0.00226408	0.00140178	9.63842e-05	0.00125028	0.00208663	0.0102964	0	0.0110355	0.00321373	0.00225352	0	0.00786335
Natranaerobius	0.000306884	0.00637358	0.0035606	0.000296487	0.00140178	0.00616859	0	0.00622676	0.00343212	0.00270014	0.000261195	0.00321373	0.0112676	0	0.000123832
Nautilia	0	0.00212453	0.00114448	0.000350394	0.0455578	0.00742159	0.0375084	0.0042395	0	0.00068358	0.000130597	0.00160686	0	0	0
Ndongobacter	0.00245507	0.00424905	0.00254329	0.000350394	0	0.00212045	0	0.0118242	0.00171606	0.00252925	0.00391792	0.00482059	0.00450704	0	0.00272431
Negativicoccus	3.12536	0.0431987	1.1371	0.435782	0.0266338	0.0115661	0.187542	0.00748536	0.0257409	0.007827	3.1841	0.0273167	0.00676056	0.425086	4.42595
Neisseria	0.131223	1.30092	0.0184388	0.010404	0.447868	0.162697	0.440099	0.0366319	0.199063	0.0917365	0.488369	0.26674	0.0450704	5.30529	0.135658
Neoasaia	0.00497152	0.000708175	0.0017803	0.00150939	0.0168213	0	0.00250056	0.000761785	0	0.000239253	0.0122762	0.00160686	0.00225352	0	0.00507713
Neomicrococcus	0.000306884	0	0.000508657	2.69534e-05	0.00140178	0	0	0.00142421	0	6.8358e-05	0.000391792	0	0	0	0.000495329
Neorhizobium	0.00951339	0.000708175	0.00228896	0.0027762	0.00140178	0.000963842	0	0.00225223	0.00514818	0.000307611	0.0158023	0.0112481	0.00225352	0.00552059	0.00922551
Neorickettsia	0.000552391	0.00141635	0.00406926	5.39068e-05	0	0.00192768	0	0.00208663	0	0.00447745	0.000261195	0	0.00450704	0	0.000619162
Niabella	0.534653	0.00141635	0.0282305	0.0180049	0.000700889	0.0018313	0.00500113	0.00308026	0.0960994	0.000444327	0.10278	0.0160686	0.0450704	0	0.479169
Niastella	0.652864	0.00424905	0.0260687	0.0198646	0.000700889	0.00067469	0.00375084	0.00321274	0.0995315	0.00123044	0.183489	0.0465991	0.0946479	0	0.603559
Nitratifractor	0.00153442	0.000708175	0.00114448	8.08602e-05	0	9.63842e-05	0	0.00218599	0	0.000307611	0.000914182	0	0	0	0.00136216
Nitratireductor	0.00018413	0	0.00089015	0	0	0.00067469	0	0.000662422	0	6.8358e-05	0.000783585	0	0.00676056	0	0.000247665
Nitratiruptor	0	0.00212453	0.000127164	5.39068e-05	0	0.0263129	0	0.00162293	0	0.000102537	6.52987e-05	0	0	0	0
Nitrobacter	0.00834724	0	0.00788419	0.00194064	0.000700889	0.001253	0	0.000794906	0.00686424	0.000307611	0.017043	0	0.00225352	0.00552059	0.00637737
Nitrosococcus	0.00662869	0	0.00673971	0.000404301	0	0.00106023	0.00375084	0.00566371	0.00171606	0.000786118	0.00365673	0.00321373	0	0.00552059	0.00563437
Nitrosomonas	0.0279264	0.00354088	0.0133523	0.00153634	0.00210267	0.00192768	0.00375084	0.00728664	0.00686424	0.00707506	0.0108396	0.00321373	0.0180282	0.0110412	0.0248903
Nitrosospira	0.0109864	0.000708175	0.00101731	0.000808602	0	0.000481921	0.00125028	0.0017223	0.00171606	0.00256343	0.00352613	0.00160686	0	0	0.0136835
Nitrospira	0.0108637	0	0.00368777	0.00495942	0	0.000481921	0	0.00688919	0.0154445	0.000581043	0.0258583	0.00803432	0.00225352	0	0.0117022
Nocardia	0.0151601	0	0.00457792	0.00452817	0.000700889	0.00106023	0.00125028	0.00566371	0.00514818	0.000102537	0.0247482	0.0192824	0.00676056	0.0331236	0.0180176
Nocardioides	0.00435775	0.000708175	0.0017803	0.00204846	0.000700889	0	0	0.00433886	0.00343212	0.000136716	0.0122109	0.00160686	0	0.00552059	0.00451988
Nocardiopsis	0.00319159	0	0.0017803	0.00118595	0	0.000481921	0	0.0042395	0.0102964	0.000307611	0.00835824	0.00160686	0	0	0.00402455
Nonlabens	0.00853137	0.00637358	0.0515016	0.000539068	0.00560711	0.00375899	0.00875197	0.00281529	0.00514818	0.00263178	0.00267725	0.0224961	0	0.0110412	0.00693461
Nostoc	0.0339413	0.0219534	0.00635822	0.00256057	0.0385489	0.0144576	0.0500113	0.00960511	0.00514818	0.00625476	0.00398322	0.00642746	0.0676056	0	0.0269954
Novibacillus	0.0132574	0	0.00267045	0.00129376	0.00140178	0.000289153	0	0.00198726	0.00514818	3.4179e-05	0.00816234	0.00482059	0.00676056	0	0.0134977
Novosphingobium	0.0179834	0	0.00546807	0.00552544	0	0.00115661	0.00125028	0.00443823	0.0154445	0.000478506	0.0346736	0.0160686	0.00225352	0.00552059	0.0182653
Obesumbacterium	0.000122753	0	0.000254329	0	0	0.00250599	0.00625141	0.000761785	0	0.000649401	0.000130597	0	0.00225352	0	6.19162e-05
Oblitimonas	0.00613767	0	0.00559523	0	0	0.000192768	0	0.00397453	0	0.00222164	0.000457091	0	0	0	0.00513904
Oceanimonas	0.00313021	0	0.00470508	0.000215627	0	0.00067469	0	0.00672358	0	0.00170895	0.00470151	0	0.00225352	0	0.00253856
Oceanithermus	0.0063218	0	0.00267045	0.00153634	0	0	0	0.00301402	0.00343212	3.4179e-05	0.0171083	0.00642746	0.00450704	0	0.00730611
Oceanobacillus	0.00018413	0.00354088	0.00432359	0.00304573	0.0427542	0.00453006	0.00375084	0.0118242	0.00171606	0.0158249	0.00241605	0.00160686	0.00901408	0	0
Ochrobactrum	0.0148532	0	0.00216179	0.00134767	0	0.00404814	0.00125028	0.00493504	0.00171606	0.00252925	0.00816234	0.00160686	0	0	0.0152933
Octadecabacter	0.00736521	0	0.0017803	0.000781648	0.00560711	0.00771074	0	0.00241784	0.00686424	0.00222164	0.00385263	0	0.00676056	0.00552059	0.00619162
Odoribacter	0.0373784	0.012039	0.134921	0.0385703	0.0301382	0.0349875	0.031257	0.37758	0.0257409	0.00321283	0.25473	0.350296	0.0721127	0.28155	0.0271812
Oenococcus	6.13767e-05	0.000708175	0.000508657	0.000323441	0.00280355	0.00231322	0	0.00175542	0.00171606	0.00454581	0.00254665	0	0.00676056	0	0
Oleispira	0.00306884	0.0028327	0.00089015	8.08602e-05	0	0.000192768	0.00250056	0.00195414	0.0394694	0.0014697	0.000457091	0	0.00225352	0.027603	0.00260048
Oligotropha	0.0168786	0	0.0284848	0.00185978	0	0	0	0.00211975	0.0102964	0.000273432	0.0160635	0.00642746	0.00676056	0	0.0172746
Olsenella	0.0168172	0	0.00610389	0.00625319	0.00280355	0.00356622	0.00375084	0.0557097	0.0583461	0.0035888	0.0329759	0.0514197	0.0202817	0.0220824	0.018451
Opitutus	0.00669006	0	0.00292478	0.00207541	0	0.000192768	0	0.00364332	0.00343212	0.000820297	0.01639	0.0112481	0.00450704	0	0.00656311
Orientia	0.000859274	0.000708175	0.00089015	0.000673835	0	0.00665051	0.0162537	0.00255032	0	0.00587879	0.000457091	0.00160686	0.00901408	0	0.000866826
Ornithobacterium	0.02541	0.00141635	0.00686687	0.00733132	0.0210267	0.0018313	0.00875197	0.0288485	0.0308891	0.00270014	0.00391792	0.0112481	0.051831	0.00552059	0.0229709
Oscillatoria	0.0060763	0.00424905	0.00190747	0.000835555	0	0.00597582	0.00875197	0.00476944	0.0102964	0.00160641	0.00946832	0.00321373	0.0180282	0	0.00891593
Oscillibacter	0.00687419	0.0177044	0.0258144	0.00784344	0.00350444	0.00713243	0.0825186	0.314981	0.00686424	0.00464835	0.0342165	0.0674883	0.0202817	0	0.00681078
Ottowia	0.00491014	0	0.000381493	0.0015633	0	0.000481921	0	0.00264969	0.00514818	0.00034179	0.00829294	0.00964119	0	0	0.0038388
Owenweeksia	0.0407541	0.000708175	0.0075027	0.000512114	0.00700889	0.00799989	0.00125028	0.00572995	0.00514818	0.00109373	0.00659517	0.00321373	0.00450704	0	0.0318868
Paenalcaligenes	0.00589217	0.00778993	0.000635822	0.000350394	0.00560711	0.00655413	0.00125028	0.000794906	0	0.00126462	0.00156717	0	0	0	0.00495329
Paenarthrobacter	0	0	0	0	0	0	0	0	0.00343212	6.8358e-05	0	0	0	0	0
Paenibacillus	0.0510041	0.072942	0.054172	0.0253362	0.0939191	0.0638064	0.138781	0.19134	0.0823709	0.0426212	0.132426	0.147832	0.0969014	0.126974	0.0471182
Paludibacter	0.0171241	0.00991445	0.0089015	0.00102423	0.006308	0.00896373	0.0775174	0.0115261	0.0085803	0.00157224	0.00679107	0.0128549	0.00450704	0	0.0146122
Paludisphaera	0.00466463	0.000708175	0.00139881	0.00159025	0.00280355	0.00067469	0.00125028	0.00182166	0.00686424	0.00068358	0.0114273	0.00642746	0.00450704	0	0.00377689
Pandoraea	0.434486	0.00141635	0.064218	0.0714534	0	0.00279514	0	0.00778345	0.202495	0.00246089	0.482754	0.231388	0.0721127	0.00552059	0.436942
Pannonibacter	0.0026392	0	0.00139881	0.00169806	0	0.000192768	0	0.0025172	0.00171606	0.000239253	0.00822764	0.00321373	0.00225352	0	0.0038388
Pantoea	0.010434	0.0198289	0.0219994	0.00336917	0.309793	0.0285297	0.125028	0.0271924	0.00514818	0.0372551	0.0263154	0.0144618	0.0135211	0	0.0112687
Parabacteroides	0.0307497	0.00920628	0.0724837	0.0135845	0.00560711	0.0185058	0.0362582	9.29335	0.00686424	0.00345208	0.0268378	0.0289236	0.0247887	0.0496853	0.0263144
Paraburkholderia	3.03827	0.000708175	0.322743	0.34813	0.00420533	0.00375899	0.00125028	0.0126854	1.18237	0.00290522	2.69899	0.996256	0.39662	0	3.1542
Parachlamydia	0.000797897	0.012039	0.000508657	0.00137462	0.00770978	0.00751797	0.00500113	0.00304714	0	0.00382805	0.000848884	0.00160686	0.00676056	0.00552059	0.00105257
Paracoccus	0.00460325	0	0.00343344	0.0123447	0	0	0.00500113	0.00367644	0.00686424	0.000273432	0.0121456	0.00642746	0.00676056	0	0.00544862
Parageobacillus	6.13767e-05	0.000708175	0	0.0020215	0.000700889	0.00318068	0.00500113	0.000496816	0.870043	0.00109373	6.52987e-05	0	1.34761	0	0
Paraglaciecola	0.000613767	0.000708175	0.0118263	0.000215627	0	0.00173492	0.00750169	0.00241784	0	0.000512685	0.000914182	0	0.00225352	0	0.00080491
Pararhodospirillum	0.00214819	0	0.00190747	0.00123986	0	0.00134938	0	0.00149045	0.0085803	0.00140134	0.00894593	0.00321373	0	0	0.00210515
Parascardovia	0	0	0.00941016	0.000107814	0	0	0.00250056	0.00294778	0	0.000136716	0.000391792	0.00160686	0	0	6.19162e-05
Parvibaculum	0.00478738	0.0028327	0.00089015	0.001159	0	0.000385537	0	0.000993632	0.0085803	0.000239253	0.00835824	0.00321373	0	0	0.00569629
Parvimonas	0.00147304	0.0219534	0.0128436	0.00816688	0.0406515	0.0157106	0.0162537	0.0289809	1.83275	0.0345208	0.0135168	0.419392	0.130704	0	0.000866826
Parvularcula	0.00036826	0	0.000127164	0.000431254	0	0.000481921	0	0.000794906	0.00343212	0.00184567	0.000783585	0.00642746	0	0.00552059	0.000619162
Pasteurella	0.0173696	0.00424905	0.0230167	0.000323441	0.00841066	0.00568667	0.00500113	0.0171567	0.00686424	0.00693834	0.00613808	0	0	0.0220824	0.0199989
Paucibacter	0.0745113	0	0.0207278	0.0243659	0	0.00279514	0	0.00149045	0.0617782	0.000581043	0.111857	0.10766	0.0270423	0	0.0734945
Pectobacterium	0.00834724	0.00354088	0.00584956	0.000592974	0.0133169	0.00799989	0.00500113	0.0149376	0.0308891	0.0122703	0.00398322	0.00321373	0.00901408	0.00552059	0.00755377
Pediococcus	0.00116616	0.028327	0.0353517	0.00417777	0.413524	0.023325	0.170038	0.0152026	0.00686424	0.0232759	0.00228546	0.00482059	0.0157746	0	0.00136216
Pedobacter	0.293197	0.0084981	0.0203463	0.0087868	0.00140178	0.00443368	0.00875197	0.00748536	0.0497658	0.00256343	0.0560916	0.0176755	0.0405634	0.00552059	0.268407
Pelagibaca	0.00883825	0	0.00139881	0.00134767	0	0.000192768	0	0.00145733	0	0.000170895	0.00463621	0.00482059	0	0	0.0080491
Pelagibacterium	0.00362123	0	0.000254329	0.00142853	0	9.63842e-05	0.00125028	0.00238472	0	0	0.00587689	0.00642746	0	0	0.00272431
Pelobacter	0.0244893	0.00212453	0.00432359	0.00266839	0	0.00356622	0	0.0143414	0.0120124	0.00225582	0.015084	0.00803432	0.00450704	0	0.0222898
Pelodictyon	0.00417362	0	0.000508657	0.000512114	0.018924	0.00202407	0	0.00364332	0.00514818	0.000615222	0.00365673	0.00321373	0	0	0.00390072
Pelosinus	0.00147304	0.0304515	0.00852001	0.00199455	0.0763969	0.029108	0.0825186	0.0270599	0.00686424	0.0158591	0.00568099	0.00803432	0.0225352	0.00552059	0.00167174
Peptoclostridium	0.00190268	0	0.00483224	0.00169806	0	0.00192768	0.00375084	0.0273249	0.00171606	0.00191403	0.0101213	0.0369579	0.00676056	0.0331236	0.00111449
Peptoniphilus	0.00147304	0.00991445	0.00228896	0.00134767	0.00280355	0.00375899	0.00250056	0.00715415	0.00343212	0.00991192	0.00326494	0	0.00676056	0	0.00111449
Persephonella	0.00018413	0.00354088	0.00114448	0.000188674	0	0.00154215	0.0212548	0.00443823	0	0.00116209	0.000130597	0	0.00225352	0	0.000123832
Persicobacter	0.0312408	0	0.00241612	0.000296487	0.00140178	0.00115661	0	0.00553122	0.00686424	0.000307611	0.00372203	0.00160686	0.00450704	0	0.0227852
Petrimonas	0.0307497	0.00778993	0.034843	0.00406996	0.00420533	0.00636136	0	0.054153	0.00686424	0.000751939	0.0191978	0.070702	0.0247887	0.143535	0.0275527
Petrotoga	0.0149145	0	0.000762986	0.00215627	0	0.00414452	0.0175039	0.00231848	0.00171606	0.000888655	0.000652987	0.00160686	0.00676056	0.00552059	0.00866826
Phaeobacter	0.00300746	0.00141635	0.00152597	0.00137462	0.00140178	0.000867458	0	0.00473631	0.00343212	0.00160641	0.00777055	0.00321373	0.00225352	0	0.00328156
Phenylobacterium	0.041061	0.0028327	0.0139881	0.0168998	0	0	0	0.00218599	0.0411855	0	0.0894593	0.0530265	0.0135211	0	0.0425364
Photobacterium	0.00460325	0.00212453	0.0216179	0.000377347	0	0.00424091	0.00500113	0.0153682	0.0154445	0.00239253	0.00169777	0.00321373	0.00676056	0.00552059	0.0038388
Photorhabdus	0.00147304	0.00778993	0.0138609	0.000512114	0.0448569	0.00289153	0.0787677	0.0162956	0.00514818	0.00516103	0.00156717	0.00160686	0	0.00552059	0.00167174
Phycisphaera	0.00165717	0.000708175	0.00139881	0.00212932	0.0266338	9.63842e-05	0	0.0031465	0.00514818	0	0.00816234	0.00321373	0.00225352	0	0.00148599
Pimelobacter	0.00128891	0	0.000381493	0.000431254	0	0.000192768	0	0.00202039	0.00514818	3.4179e-05	0.00424442	0	0.00450704	0	0.000990659
Pirellula	0.00018413	0	0.000762986	0.000134767	0	0	0	0.000993632	0	0.000205074	0.000326494	0	0	0	0.000123832
Piscirickettsia	0.0087155	0.00991445	0.00241612	0.000916415	0.00210267	0.00289153	0	0.0111287	0.0120124	0.00427238	0.00339553	0	0.0135211	0.0496853	0.00637737
Planctomyces	0.0411224	0.00141635	0.00368777	0.00506724	0	0.000385537	0	0.00556434	0.0171606	0.000410148	0.032127	0.0208892	0.00676056	0.00552059	0.0461895
Planctopirus	0.00675144	0	0.000381493	0.000134767	0	0.000192768	0.00500113	0.00139109	0.00171606	0	0.00130597	0.00321373	0	0	0.00445796
Planktomarina	0.000122753	0	0.000381493	0	0	0	0.00125028	0.000496816	0	0.00239253	0	0	0	0	0.000309581
Planococcus	0.0207453	0.0226616	0.0137337	0.00460903	0.0623791	0.0250599	0.0387587	0.0305045	0.0223088	0.0218404	0.0143004	0.00964119	0.0315493	0	0.016284
Plesiomonas	0.000613767	0	0.0133523	2.69534e-05	0	0.00703605	0	0.00851212	0	0.000649401	0.00052239	0	0.00225352	0	0.0022909
Pleurocapsa	0.00036826	0.000708175	0.000762986	0.000215627	0.00560711	0.00356622	0.00250056	0.0012586	0.00343212	0.00174313	0.00130597	0.00160686	0	0	0.000247665
Pluralibacter	0.00306884	0.00354088	0.345506	0.00188674	0.006308	0.00221684	0	0.00622676	0.00171606	0.00201656	0.00587689	0.00160686	0.00225352	0.00552059	0.00284814
Polaribacter	0.246489	0.012039	0.0203463	0.0135576	0.0714907	0.0135902	0.0500113	0.00841275	0.0360373	0.0120994	0.0368938	0.0176755	0.0450704	0.00552059	0.215221
Polaromonas	0.0531522	0	0.00877434	0.0124525	0	0.00231322	0	0.00281529	0.0257409	0.00116209	0.0504106	0.035351	0.00450704	0	0.0559722
Polymorphum	0.0071197	0	0.00406926	0.00169806	0	0	0	0.00092739	0.00343212	0	0.00914182	0.00482059	0.00225352	0	0.00637737
Polynucleobacter	0.00503289	0.00212453	0.0101731	0.000619928	0	0.00327706	0.00250056	0.00606116	0.00171606	0.00334954	0.00195896	0.00160686	0.00225352	0.00552059	0.00551054
Pontibacter	0.0279264	0.000708175	0.0053409	0.00167111	0.00770978	0.00693967	0.00500113	0.00702167	0.00343212	0.00792953	0.0107743	0.00642746	0.00225352	0	0.0277384
Porphyrobacter	0.00214819	0	0.00203463	0.00223713	0	0.00192768	0	0.00208663	0.00171606	0.000273432	0.00992541	0.00160686	0	0	0.0022909
Porphyromonas	0.00939064	0.0169962	0.0113176	0.0117247	0.0119151	0.00433729	0.00375084	0.0952562	0.0943833	0.000751939	0.0252053	0.0273167	0.0135211	0.0331236	0.00916359
Pragia	0.000736521	0	0.00279762	0.000323441	0	0.000867458	0	0.00168918	0.00343212	0.00177731	0.000783585	0	0	0.00552059	0.000247665
Prevotella	0.850743	0.0297434	0.26323	0.0797281	0.231994	0.256478	0.418844	1.18643	3.25708	0.0308978	1.30467	3.87415	0.27493	2.20824	0.847075
Prochlorococcus	0.0161421	0.0269107	0.0148782	0.00468989	0.215874	0.0321923	0.231302	0.0149376	0.0102964	0.0220797	0.00267725	0.00160686	0.051831	0	0.012569
Propionibacterium	0.00257782	0	0.00241612	0.00113204	0	0.000192768	0.00250056	0.00450447	0.0137285	0.00068358	0.00750936	0.00482059	0.00450704	0	0.00352922
Propionimicrobium	0.000675144	0.00212453	0.000762986	0.000188674	0.000700889	0	0	0.00238472	0.00343212	0.000273432	0.00280785	0	0	0	0.000495329
Prosthecochloris	0.00754934	0.00991445	0.000254329	5.39068e-05	0	0.000963842	0.00500113	0.00215287	0	0.000581043	0.000326494	0.00321373	0	0	0.00817293
Proteiniphilum	0.00656731	0	0.00699404	0.000754695	0	0.00202407	0.00250056	0.0103669	0	0.00071776	0.0052239	0.00642746	0.00450704	0	0.00742994
Proteus	0.00300746	0.0113308	0.0194561	0.00989189	0.0469595	0.011277	0.00750169	0.0125529	0.029173	0.00840804	0.000914182	0.00321373	0.00450704	0.00552059	0.00352922
Providencia	0.00208681	0.00354088	0.0111905	0.00024258	0.00560711	0.0115661	0.00375084	0.00861148	0.00171606	0.0300092	0.00855414	0.00642746	0	0.0110412	0.00105257
Pseudanabaena	0.00533978	0.00708175	0.00114448	0.000619928	0.00770978	0.00154215	0.00250056	0.0012586	0.00343212	0.00136716	0.0053545	0	0	0	0.00315772
Pseudarthrobacter	0.00135029	0.000708175	0.00089015	0.000835555	0	9.63842e-05	0	0.00453759	0	0.000170895	0.00933772	0.00160686	0.00225352	0.00552059	0.00117641
Pseudoalteromonas	0.0394652	0.0191207	0.121188	0.00412387	0.0953209	0.0235178	0.0375084	0.0390166	0.0257409	0.0227974	0.012668	0.0257098	0.0450704	0.0220824	0.033992
Pseudogulbenkiania	0.0104954	0	0.00267045	0.00323441	0	0.00221684	0	0.00178854	0.0120124	0.00034179	0.0132556	0.0112481	0.00450704	0	0.0108353
Pseudohongiella	0.000122753	0	0.000508657	0.000350394	0	0.000771074	0	0.00139109	0	0.000581043	0.00143657	0.00321373	0	0	0.000123832
Pseudomonas	1.56934	0.103394	0.268317	0.370259	0.210267	0.0603365	0.0650146	0.180907	0.612634	0.0609412	0.920386	0.787364	0.378592	0.977145	1.62462
Pseudonocardia	0.0223411	0.00141635	0.00292478	0.00498638	0.00210267	0.000481921	0.00125028	0.00566371	0.0102964	0.000170895	0.0297762	0.00642746	0.00450704	0.0110412	0.0281099
Pseudopedobacter	0.108391	0	0.0132251	0.00471684	0	0.000192768	0	0.00245096	0.0085803	0.000649401	0.0221363	0.0128549	0.0180282	0.00552059	0.0904595
Pseudopropionibacterium	0.000122753	0.000708175	0	2.69534e-05	0	0.000192768	0	0.00437198	0	0	0.00222016	0.00160686	0	0	0.000185749
Pseudothermotoga	6.13767e-05	0.00212453	0.000762986	0.000377347	0	0.000578305	0.0112525	0.00202039	0.00343212	0.00235835	0.000848884	0.00482059	0.0112676	0	0.000123832
Pseudoxanthomonas	0.0198247	0.00212453	0.00546807	0.00609147	0	0.000771074	0.00125028	0.0054981	0.0257409	0.00164059	0.0352613	0.0160686	0.0157746	0	0.0211753
Psychrobacter	0.00963615	0.0148717	0.0288663	0.000943369	0.00350444	0.0179275	0.00250056	0.0168918	0.0102964	0.0223873	0.0052892	0.0176755	0.0225352	0.0110412	0.00835868
Psychroflexus	6.13767e-05	0.000708175	0.000635822	0.000107814	0.000700889	0.00289153	0.0637643	0.00327899	0	0.00297358	0.000391792	0	0	0	0.000123832
Psychromonas	0.0350461	0.00778993	0.00762986	0.00110509	0.018924	0.00269876	0.0137531	0.00579619	0.0120124	0.00334954	0.0103825	0	0.00450704	0	0.026562
Pusillimonas	0.000859274	0.000708175	0.00152597	0.000431254	0	0.00202407	0	0.0018879	0	0.000649401	0.00222016	0	0	0	0.000990659
Rahnella	0.000429637	0	0.000508657	0.00250666	0.000700889	0.00115661	0.00500113	0.00364332	0.00343212	0.0019482	0.00124068	0	0.00225352	0.00552059	0.000557246
Ralstonia	47.6932	0.00141635	4.6986	5.37143	0	0.001253	0	0.0510065	16.2837	0.00109373	28.0437	13.051	6.89577	0	46.8727
Ramlibacter	0.0538888	0.000708175	0.0180573	0.0294601	0	0.000578305	0.00250056	0.00546498	0.0617782	0.000444327	0.129422	0.0883775	0.0202817	0	0.0510808
Raoultella	0.00331434	0.0028327	0.00228896	0.00148244	0.316101	0.0178311	0.0212548	0.0122217	0.00171606	0.0185934	0.00777055	0.00642746	0.00225352	0.0496853	0.00482946
Rathayibacter	0.000122753	0.00212453	0.000381493	0.000323441	0	0	0	0.00205351	0.00171606	0.000102537	0.00267725	0.00160686	0	0.0110412	0.000247665
Renibacterium	6.13767e-05	0	0	2.69534e-05	0	0	0	0.000563058	0	0.000444327	0	0	0	0	0
Rhizobium	0.0541343	0.00212453	0.0256872	0.0194603	0.00210267	0.00703605	0.00750169	0.0227873	0.0514818	0.00321283	0.0997765	0.0482059	0.0225352	0.00552059	0.0585108
Rhodanobacter	0.0125822	0	0.0057224	0.0112665	0	0	0	0.00175542	0.029173	0	0.0435543	0.0224961	0.00901408	0.00552059	0.0116402
Rhodobacter	0.0128277	0	0.00686687	0.00951455	0.00490622	0.00173492	0	0.00533249	0.0171606	0.00143552	0.0301027	0.00964119	0.00450704	0	0.0135596
Rhodococcus	0.0414907	0.0148717	0.0106818	0.0119404	0.00140178	0.00240961	0.00375084	0.0215949	0.0205927	0.00369133	0.0737876	0.0305304	0.0202817	0.165618	0.044332
Rhodoferax	0.0421658	0	0.00852001	0.0142583	0.00140178	0.00443368	0	0.00665734	0.0497658	0.00283686	0.0705226	0.0498128	0.0180282	0	0.0400598
Rhodoluna	0.00380536	0	0.00279762	0.000350394	0.000700889	9.63842e-05	0.00125028	0.00430574	0	0.000170895	0.00222016	0.00160686	0.00225352	0	0.0042103
Rhodomicrobium	0.00153442	0.000708175	0.000254329	0.000592974	0	9.63842e-05	0.00125028	0.00165605	0.00171606	0.000239253	0.00313434	0.00160686	0.00225352	0	0.00179557
Rhodopirellula	0.00153442	0	0	0	0	0	0	0.000165605	0	0.000273432	0.000848884	0	0	0	0.00185749
Rhodoplanes	0.00773347	0.00141635	0.00279762	0.00264143	0	0	0	0.00195414	0.00171606	6.8358e-05	0.0109049	0.00482059	0.00225352	0	0.0061297
Rhodopseudomonas	0.0417362	0.00141635	0.0216179	0.0126411	0.00140178	0.0154215	0.00250056	0.00755161	0.0497658	0.00259761	0.0738529	0.0433853	0.0112676	0	0.0395644
Rhodospirillum	0.0119071	0.000708175	0.0057224	0.00622623	0	0.000192768	0	0.00351083	0.0171606	0.00034179	0.03389	0.0192824	0.00225352	0	0.0110211
Rhodothermus	0.0241824	0	0.00267045	0.00274925	0	0.000192768	0	0.0042395	0.0085803	6.8358e-05	0.0164553	0.00321373	0.00225352	0	0.025138
Rhodovulum	0.00362123	0	0.00127164	0.00304573	0	9.63842e-05	0	0.00195414	0.00686424	0.000170895	0.0148881	0.00160686	0.00450704	0	0.0042103
Rickettsia	0.0292153	0.016288	0.00864717	0.00256057	0.006308	0.0193732	0.0300068	0.0141758	0.0188767	0.015278	0.0103825	0.00160686	0.0405634	0.0110412	0.030277
Riemerella	0.0120298	0	0.00368777	0.00283011	0.00350444	0.00501198	0.00625141	0.00457071	0.00514818	0.00307611	0.00855414	0.0128549	0.00901408	0.0110412	0.0102781
Rivularia	0.000982028	0.0028327	0.00152597	0.000673835	0.0581738	0.0180239	0.0225051	0.00407389	0	0.00355462	0.00182836	0.00160686	0.00450704	0.00552059	0.000557246
Robiginitalea	0.00466463	0	0.000635822	0.000673835	0.000700889	0	0	0.00155669	0.00514818	0.000102537	0.00222016	0	0	0	0.00445796
Roseateles	0.0534591	0	0.0148782	0.0281124	0	0	0	0.00308026	0.0514818	0.000239253	0.101409	0.0690952	0.0315493	0	0.0511428
Roseburia	0.273679	0.206787	0.576436	78.2551	0.386891	0.312574	0.318822	1.61065	0.176754	0.295854	1.27444	1.83825	0.534085	0.331236	0.279613
Roseibacterium	0.0097589	0	0.000762986	0.00169806	0	0	0	0.000397453	0.00343212	0	0.00607278	0.00160686	0	0	0.00910168
Roseiflexus	0.00251645	0.000708175	0.00292478	0.001159	0.000700889	0.0122408	0	0.0029809	0	0.000307611	0.00424442	0.00321373	0	0	0.00377689
Roseobacter	0.000736521	0	0.000508657	0.000539068	0	0	0	0.00155669	0.00171606	0.000102537	0.0052239	0	0	0.00552059	0.00105257
Roseomonas	0.00693557	0	0.00381493	0.00406996	0	0.000289153	0.00125028	0.00264969	0.0154445	3.4179e-05	0.0190672	0.00482059	0.00450704	0	0.00910168
Rothia	0.399194	0.00141635	0.0146239	0.010431	0.00981244	0.00067469	0.00625141	0.0593199	0.108112	0.000512685	1.12817	0.417785	0.0112676	0.0165618	0.409266
Rubinisphaera	0.00239369	0	0.00101731	0.000592974	0	0.000192768	0	0.00119236	0.00171606	3.4179e-05	0.00346083	0.00482059	0.00225352	0	0.00352922
Rubrivivax	0.0634635	0	0.0195833	0.0295948	0	0.00163853	0.00625141	0.00304714	0.0892352	0.00068358	0.123872	0.0980187	0.0180282	0	0.0669933
Rubrobacter	0.0182289	0	0.00584956	0.0067653	0.00140178	0.00192768	0.00875197	0.00828027	0.0171606	0.000170895	0.0312781	0.00964119	0.00676056	0	0.0203704
Ruegeria	0.0177379	0.00141635	0.00114448	0.00140158	0	0.000192768	0	0.00390829	0.00686424	0.00307611	0.0054198	0.00321373	0	0	0.0201228
Rufibacter	0.0433933	0.000708175	0.00241612	0.00188674	0.00420533	0.00192768	0.00625141	0.00881021	0.0137285	0.000512685	0.0101866	0.00642746	0.00450704	0	0.0430317
Ruminiclostridium	0.0195178	0.145176	3.29483	0.018517	0.121955	0.0420235	0.0662649	0.346115	1.5599	0.0457657	0.0923324	1.95555	11.2	0.115932	0.0224137
Ruminococcus	0.0634022	0.0311597	0.239323	0.0542572	0.116348	0.0569631	0.0537621	0.548518	0.123556	0.0435783	0.17807	1.12641	0.225352	0.0607265	0.056901
Rummeliibacillus	0.00638318	0.000708175	0.00457792	0.000485161	0.00700889	0.0036626	0.00875197	0.0067567	0.00171606	0.0257368	0.00339553	0.00321373	0.0247887	0.00552059	0.00464371
Runella	0.0854364	0.000708175	0.00457792	0.00229104	0.000700889	0.00250599	0	0.0037758	0.0205927	0.000546864	0.0159329	0.00482059	0.00676056	0	0.077581
Saccharomonospora	6.13767e-05	0	0	2.69534e-05	0	0	0	0.000165605	0	0	0.00156717	0	0.00225352	0	0.000371497
Saccharophagus	0.0018413	0.000708175	0.00241612	0.000188674	0	0.00067469	0.00250056	0.00268281	0.00343212	0.000512685	0.00176307	0	0	0	0.00173365
Saccharopolyspora	0.0137484	0	0.000127164	0.001159	0	0.000192768	0	0.00112612	0.00343212	0	0.00750936	0.00160686	0	0	0.0158505
Saccharothrix	0.0052784	0	0.00114448	0.00102423	0.00140178	9.63842e-05	0	0.00122548	0.00343212	0	0.00750936	0.00160686	0	0	0.00489138
Salegentibacter	0.0512496	0.000708175	0.00279762	0.00110509	0.00350444	0.000385537	0.00375084	0.00294778	0.00514818	0.00208492	0.0103172	0.00160686	0.00450704	0	0.0444558
Salimicrobium	0.000920651	0.00212453	0.00114448	8.08602e-05	0	0.00636136	0.00625141	0.00370956	0	0.000170895	0.000326494	0.00160686	0.00225352	0	0.000371497
Salinibacter	0.00460325	0	0.00241612	0.00250666	0.0105133	0.00404814	0.00250056	0.00364332	0.0137285	0.000273432	0.0122109	0.00803432	0.00450704	0	0.00495329
Salinicoccus	0.000797897	0.00141635	0	0.000296487	0	0.000385537	0	0.00294778	0	0.00307611	0.000783585	0.00321373	0	0	0.000866826
Salinispira	0.000859274	0	0.000127164	8.08602e-05	0.00841066	0.00289153	0	0.000861148	0	0.000273432	0.00052239	0.00321373	0	0	0.00123832
Salinispora	0.000797897	0	0.00089015	0.000727741	0	0	0	0.00145733	0	3.4179e-05	0.00470151	0.00160686	0.00450704	0	0.000928743
Salinivirga	0.0548094	0	0.00279762	0.000781648	0	0.00799989	0	0.00351083	0	0.000444327	0.00195896	0.00160686	0.00676056	0	0.0510189
Salmonella	0.0295836	4.52524	0.512599	0.0172232	2.21761	1.03102	3.14446	4.12901	0.027457	5.2447	0.030168	0.00803432	0.0202817	0.176659	0.0277384
Sandaracinus	0.0244279	0.00212453	0.00673971	0.00452817	0	9.63842e-05	0	0.00268281	0.00686424	0.000102537	0.0268378	0.0128549	0.0112676	0	0.0313915
Sanguibacter	0.000429637	0	0.000254329	0.000134767	0	0	0	0.000993632	0	3.4179e-05	0.00111008	0	0	0	0.000681078
Saprospira	0.00939064	0	0.00317911	5.39068e-05	0	0.00067469	0.00250056	0.00837963	0	0.000410148	0.000783585	0.00160686	0	0.00552059	0.00959701
Scardovia	0.00018413	0.000708175	0.00762986	0	0	0	0	0.00321274	0	0.00252925	0.00150187	0.00642746	0.00225352	0	0.000247665
Sebaldella	0.000306884	0.00424905	0.00368777	0.000296487	0.006308	0.00906012	0.00625141	0.00682294	0.0120124	0.00266596	0.00182836	0.00321373	0.0247887	0.0165618	0.000247665
Sedimenticola	0.00122753	0	0.000381493	0.000700788	0	9.63842e-05	0	0.00168918	0	0.00034179	0.00404852	0.00160686	0	0	0.00123832
Sediminicola	0.0103727	0	0.000635822	0.000431254	0	0	0	0.00178854	0.0137285	0.000170895	0.00195896	0.00160686	0	0	0.01034
Sediminispirochaeta	0.000552391	0	0.000635822	2.69534e-05	0.000700889	0.000578305	0	0.00304714	0.00514818	0	0.000783585	0	0	0.00552059	0.000742994
Segniliparus	0.000122753	0	0.000127164	5.39068e-05	0	0.000192768	0	0.00149045	0	0	0.000261195	0	0	0	0.000185749
Selenomonas	0.0239369	0.00991445	0.0203463	0.00552544	0.0161204	0.00684328	0.0175039	0.0840613	0.029173	0.00622058	0.0361102	0.0658814	0.0112676	0.0496853	0.0233424
Seonamhaeicola	0.0120298	0	0.0071212	0.00113204	0.0602764	0.00221684	0.00250056	0.00248408	0.0102964	0.00362298	0.00659517	0.00482059	0.0135211	0.00552059	0.00773952
Serinicoccus	0.000491014	0.00495723	0	0.000296487	0.00140178	0.00665051	0	0.00602804	0	0.00201656	0.00300374	0.00321373	0	0.0938501	0.000681078
Serratia	0.0322228	0.0311597	0.139499	0.00549849	0.803218	0.0201443	0.102523	0.0253045	0.0154445	0.635183	0.0336942	0.0224961	0.0270423	0.115932	0.0337443
Shewanella	0.0479352	0.0509886	0.118009	0.00361175	0.210968	0.0506017	0.116276	0.0649836	0.0205927	0.0596082	0.0153452	0.0337442	0.0247887	0.0496853	0.0441462
Shigella	0.000552391	0.432695	0.242502	0.0262796	5.07373	0.813676	0.851442	0.16587	0	1.99561	0.00189366	0.00160686	0	0.408524	0.000990659
Shimwellia	0.000982028	0.00424905	0.00089015	0.000323441	0.0175222	0.000963842	0.00875197	0.00271593	0	0.00304193	0.000652987	0.00321373	0	0.0110412	0.000309581
Shinella	0.00374398	0.000708175	0.00228896	0.00374652	0	9.63842e-05	0	0.00205351	0.0120124	0.000273432	0.017043	0.00321373	0.00450704	0	0.00402455
Siansivirga	0.0630339	0	0.00775702	0.000377347	0.00280355	0.00192768	0	0.00119236	0	0.00157224	0.00319964	0.00482059	0.0112676	0	0.0616066
Sideroxydans	0.0117843	0.00141635	0.00089015	0.000889462	0	0.000192768	0	0.00142421	0.00343212	0.00068358	0.00600748	0	0.00450704	0	0.0121975
Simiduia	0.000675144	0	0.000381493	0.000215627	0.00140178	0.000289153	0	0.00185478	0.00171606	0.00170895	0.00182836	0.00642746	0	0	0.0015479
Simkania	0.000675144	0	0.000254329	0.000107814	0	0	0	0.000264969	0	0.00283686	0.000391792	0.00160686	0.00225352	0	0.000433413
Singulisphaera	0.00589217	0	0.00228896	0.00142853	0	0	0	0.00115924	0.00686424	3.4179e-05	0.010709	0.00803432	0.00225352	0	0.00643928
Sinomonas	0.00177993	0	0.00089015	0.00159025	0	0	0	0.00168918	0.00171606	0.000102537	0.0102519	0.00482059	0.00225352	0	0.00185749
Sinorhizobium	0.0303201	0.00424905	0.00991882	0.0112396	0	0.000963842	0.00375084	0.00692231	0.0223088	0.00126462	0.0564181	0.0128549	0.0112676	0	0.0313296
Slackia	0.00116616	0.0028327	0.000762986	0.000673835	0.00210267	0.00115661	0	0.0204357	0.00171606	0.00119627	0.00679107	0.00482059	0.00225352	0.0110412	0.000681078
Sneathia	0.00245507	0.000708175	0.028612	0.00226408	0.0644818	0.00578305	0.0250056	0.013944	0.0240248	0.0138767	0.00313434	0.00642746	0.0292958	0	0.00160982
Snodgrassella	0.00546253	0.000708175	0.00267045	2.69534e-05	0	0.00154215	0.00125028	0.00437198	0	0.00143552	0.000457091	0	0	0	0.00365305
Sodalis	0.000675144	0.0028327	0.000635822	0.000269534	0.00280355	0.00192768	0	0.00337835	0	0.00143552	0.00143657	0.00642746	0	0	0.000928743
Solibacillus	0.00638318	0.0028327	0.00127164	0.000781648	0.00490622	0.00250599	0.0100023	0.205947	0	0.0541396	0.00156717	0.00160686	0.0247887	0	0.00532479
Solitalea	0.083902	0.00920628	0.0101731	0.0039891	0.00560711	0.0153251	0.0250056	0.0072204	0.0085803	0.00355462	0.0167818	0.0112481	0.0225352	0	0.0687269
Sorangium	0.0244893	0.00212453	0.0130979	0.0125872	0	0.000289153	0	0.00301402	0.0411855	0.000136716	0.0742447	0.0257098	0.00901408	0.00552059	0.0257571
Sphaerobacter	0.0151601	0.00495723	0.00343344	0.00482466	0.000700889	0.00134938	0.00250056	0.00261657	0.0223088	0.000136716	0.0276214	0.00964119	0.00676056	0	0.0165935
Sphaerochaeta	0.00202543	0.00354088	0.00254329	0.00253362	0.00350444	0.000771074	0.00125028	0.00828027	0.00514818	0.00187985	0.0049627	0.00803432	0	0	0.0022909
Sphingobacterium	0.256371	0.0056654	0.0120806	0.00388129	0.00770978	0.00587944	0.00875197	0.00987008	0.0463336	0.0133298	0.115644	0.0530265	0.0202817	0	0.250203
Sphingobium	0.0322842	0.000708175	0.0124621	0.0126142	0.00280355	0.0122408	0.00625141	0.0105656	0.0360373	0.00112791	0.055961	0.0289236	0.00225352	0	0.0314534
Sphingomonas	0.0953181	0.00141635	0.0329356	0.0274655	0.00490622	0.00462644	0.0150034	0.0188128	0.0926673	0.00533193	0.166185	0.0658814	0.0247887	0	0.0976418
Sphingopyxis	0.0536433	0.0028327	0.00762986	0.00813992	0	0.00443368	0.00750169	0.00818091	0.029173	0.00181149	0.0561569	0.0224961	0.0112676	0	0.0578916
Sphingorhabdus	0.000613767	0.00637358	0.000762986	0.00024258	0.000700889	0.00221684	0	0.000430574	0	0.000854476	0.00202426	0	0	0	0.000495329
Spiribacter	0.00564666	0.000708175	0.00203463	0.00239885	0	0	0	0.0023516	0.00686424	0.000170895	0.0103825	0.00321373	0.00225352	0	0.00544862
Spirochaeta	0.00411224	0.0269107	0.00089015	0.00118595	0.00280355	0.000578305	0	0.00569683	0.00514818	0.00143552	0.00763995	0.00803432	0.00225352	0.0110412	0.00408647
Spiroplasma	0.0659186	0.0424905	0.0335714	0.0637178	0.082004	0.0548426	0.0875197	0.0578294	0.0806548	0.156779	0.0166512	0.0498128	0.304225	0.0331236	0.0503378
Spirosoma	0.0929244	0	0.00381493	0.00145548	0.00350444	0.000578305	0	0.00324587	0.0137285	0.000478506	0.0107743	0.00642746	0.0202817	0	0.0825343
Spongiibacter	0.00423499	0	0.0269588	5.39068e-05	0.00140178	0.00424091	0	0.00324587	0.00171606	0.00317865	0.00052239	0	0.00450704	0	0.0038388
Sporosarcina	0.000245507	0.000708175	0.00432359	0.000700788	0	0.000481921	0.00125028	0.00400765	0	0.00177731	0.000914182	0	0.00225352	0	6.19162e-05
Stackebrandtia	0.00251645	0.0191207	0.000762986	0.000997275	0.00210267	0.00260237	0.0100023	0.0031465	0.00686424	0.0014697	0.00672577	0.00642746	0.00225352	0.126974	0.0019194
Stanieria	0.00889963	0.00495723	0.092067	0.000215627	0.0392498	0.010795	0.0200045	0.0017223	0	0.00403312	0.00111008	0	0.00676056	0	0.0080491
Staphylococcus	6.47389	0.111892	1.37465	0.0957115	0.440158	0.107468	0.258808	0.136856	1.08283	0.231631	0.182706	1.35459	1.16958	0.027603	4.79064
Starkeya	0.00650593	0	0.00305194	0.00280315	0.00210267	0	0	0.001093	0.00343212	6.8358e-05	0.012668	0.0112481	0	0	0.00730611
Stenotrophomonas	0.05751	0.00141635	0.0143696	0.016172	0	0.000963842	0.00250056	0.0190446	0.0377533	0.00396477	0.10611	0.0658814	0.0225352	0.00552059	0.0609874
Steroidobacter	0.00687419	0	0.00228896	0.0015633	0	0.00134938	0	0.000993632	0.00686424	0.000102537	0.0101866	0.00803432	0	0	0.00643928
Stigmatella	0.0241211	0.000708175	0.00661255	0.00455512	0	0	0.00750169	0.00274905	0.0360373	0.000239253	0.0349348	0.0112481	0.00676056	0	0.024395
Streptobacillus	0.00116616	0.00991445	0.00406926	0.00328831	0.00280355	0.010024	0.00875197	0.0103007	0.0188767	0.0239937	0.00228546	0.00321373	0.0495775	0.00552059	0.00080491
Streptococcus	1.51981	1.8455	0.955513	0.641302	0.994561	0.235949	3.19447	1.04252	1.22184	0.145261	3.03985	1.40601	3.7093	22.8773	1.38773
Streptomyces	0.169154	0.245737	0.0415827	0.0460633	0.0806022	0.0226503	0.0625141	0.117116	0.123556	0.0177731	0.282091	0.10766	0.0405634	1.77211	0.172932
Streptosporangium	0.00214819	0.000708175	0.000508657	0.0031805	0	0	0	0.00311338	0.00514818	0.000136716	0.0052892	0.00964119	0	0	0.00160982
Sulfitobacter	0.00122753	0	0.000635822	0.000754695	0	0	0	0.000496816	0.00343212	0	0.00248135	0.00321373	0.00225352	0	0.000990659
Sulfuricella	0.0271899	0	0.0174215	0.00169806	0.000700889	0.00346983	0.00125028	0.0044051	0.00171606	0.00112791	0.00763995	0.00321373	0.00225352	0	0.0316392
Sulfuricurvum	0	0.000708175	0.000508657	8.08602e-05	0	0.000385537	0	0.00102675	0	0.000649401	0.000261195	0	0.00225352	0	0.000123832
Sulfurihydrogenibium	0.00116616	0.0141635	0.00139881	0.000727741	0.0462587	0.0119516	0.0300068	0.00387517	0.00171606	0.0163718	0.00130597	0.00642746	0.00901408	0	0.000742994
Sulfurimonas	0.00239369	0.0134553	0.00203463	0.000539068	0.0105133	0.0448187	0.0362582	0.00496816	0	0.00451163	0.00176307	0.00482059	0.00901408	0	0.00198132
Sulfuritalea	0.0332662	0.000708175	0.00686687	0.00773562	0	9.63842e-05	0	0.00149045	0.0223088	0.000410148	0.0410076	0.024103	0.00676056	0	0.0423507
Sulfurospirillum	0.00969752	0.0254943	0.00623105	0.00140158	0.0427542	0.0730593	0.0625141	0.0153682	0	0.010117	0.00346083	0.00482059	0.0157746	0.0110412	0.00866826
Sulfurovum	0.000122753	0.00141635	0.00114448	0	0.00140178	0.0049156	0	0.00563058	0.00171606	0.000478506	0.00143657	0.00160686	0.00450704	0	0.000433413
Symbiobacterium	0.0173082	0.00141635	0.00419642	0.00625319	0	0.000867458	0	0.0106981	0.0137285	0.000136716	0.0301027	0.0128549	0.00450704	0	0.0195655
Synechococcus	0.0429637	0.0056654	0.0105546	0.0101614	0.0112142	0.00742159	0.00750169	0.0263313	0.0326052	0.00673327	0.0553733	0.0369579	0.0202817	0.0331236	0.0482327
Synechocystis	0.000920651	0	0.00267045	0.000188674	0	0.000192768	0.00250056	0.00218599	0	0.00068358	0.000195896	0	0.00225352	0	0.00130024
Syntrophobacter	0.000613767	0.00212453	0.000254329	0.000431254	0.00280355	0.0160962	0.00375084	0.00258344	0.00343212	0.00136716	0.00176307	0	0	0	0.00111449
Syntrophobotulus	0.00153442	0.00637358	0.00254329	0.000862508	0.0140178	0.00250599	0.0562627	0.0194421	0	0.00649401	0.00365673	0.00803432	0	0	0.0022909
Syntrophomonas	0.00018413	0.00495723	0.000635822	0.000646881	0.00280355	0.001253	0	0.0036102	0	0.00187985	0.000914182	0.00321373	0.00225352	0	0.000185749
Syntrophothermus	0.000245507	0.00141635	0	2.69534e-05	0	0.000481921	0	0.0018879	0.00343212	0.000375969	0.000130597	0	0	0	0.000371497
Syntrophus	0.00564666	0	0.000508657	0.000539068	0	0.000481921	0	0.00344459	0.00514818	0.000375969	0.0053545	0	0.00225352	0	0.00569629
Tannerella	0.0392811	0.00424905	0.00826568	0.00283011	0.0182231	0.00424091	0.00875197	0.0619695	0.0617782	0.00191403	0.0171736	0.0562403	0.0135211	0.0386441	0.0357256
Tateyamaria	0.000920651	0	0.00101731	0.00102423	0	0.000771074	0	0.000993632	0	0.000170895	0.00228546	0	0	0	0.000928743
Tatlockia	0.000122753	0	0	0.000188674	0	0.0036626	0	0.000629301	0	0.000239253	0.00052239	0	0	0	0.000185749
Taylorella	0.00509427	0.00708175	0.0227624	0.000970322	0.006308	0.00761436	0.00625141	0.00284841	0	0.00399895	0.00195896	0	0.0135211	0	0.00377689
Tenacibaculum	0.123367	0.0276188	0.0150054	0.00272229	0.00210267	0.0214937	0.0112525	0.00467007	0.0171606	0.0091258	0.0156717	0.00642746	0.0428169	0.00552059	0.1008
Tepidanaerobacter	0.00276195	0.00354088	0.00228896	0.000323441	0.00981244	0.00212045	0.00250056	0.0067567	0.00514818	0.00430656	0.000587689	0.00160686	0.0135211	0	0.00260048
Teredinibacter	0.000859274	0.000708175	0.000508657	0.000404301	0.0161204	0.000481921	0	0.00798218	0.00343212	0.000205074	0.000652987	0.00482059	0	0	0.000866826
Terribacillus	0.00251645	0.00212453	0.00152597	0.000566021	0.006308	0.00472283	0.00375084	0.0092739	0	0.00540029	0.00333024	0	0.00901408	0	0.00210515
Terriglobus	0.0342482	0	0.00241612	0.00231799	0	0.000771074	0	0.00165605	0.0137285	0.000854476	0.0165206	0.00642746	0	0	0.0380165
Tessaracoccus	0.00736521	0.000708175	0.00445075	0.00406996	0.000700889	0.000192768	0	0.00821403	0.0137285	0.000205074	0.0243564	0.0160686	0.00225352	0	0.00848252
Tetragenococcus	0.000429637	0.0028327	0.00241612	0.000619928	0.00420533	0.00231322	0.0237553	0.0104994	0.0085803	0.00673327	0.00274255	0.00160686	0.0135211	0	0.000495329
Thalassolituus	0.00331434	0.0028327	0.0241612	2.69534e-05	0.00280355	0.00163853	0	0.022158	0	0.00526357	0.00052239	0.00321373	0	0.0165618	0.00427222
Thalassospira	0.00153442	0	0.000762986	0.000673835	0	9.63842e-05	0	0.00182166	0	0.000307611	0.00326494	0.00321373	0	0	0.00185749
Thalassotalea	0.00116616	0.00424905	0.0128436	0.000431254	0	0.000963842	0.0125028	0.007386	0.00514818	0.00112791	0.00372203	0	0.00450704	0.00552059	0.000866826
Thauera	0.0149759	0.000708175	0.0053409	0.00908329	0	0.000289153	0	0.00473631	0.0343212	0.00034179	0.0476028	0.024103	0.00225352	0	0.0160363
Thermacetogenium	0.000306884	0.000708175	0.000381493	0.00177892	0.00140178	0.000481921	0.00125028	0.00364332	0.00171606	0.00259761	0.00169777	0	0	0.0110412	0.000433413
Thermaerobacter	0.00313021	0.00141635	0.00127164	0.00293792	0.000700889	0	0	0.00596179	0.00686424	0.000205074	0.0159982	0.00482059	0.00225352	0	0.00253856
Thermanaerovibrio	0.00110478	0	0.000635822	0.000350394	0	0	0	0.00129172	0	3.4179e-05	0.00130597	0	0	0.00552059	0.00136216
Thermincola	0.00153442	0.00354088	0.000381493	0.000431254	0	0.00790351	0.00375084	0.00341147	0	0.000615222	0.000457091	0.00482059	0	0	0.00210515
Thermoanaerobacter	0.00589217	0.0339924	0.00941016	0.00468989	0.0665844	0.0133974	0.0387587	0.0187134	0.00514818	0.0338714	0.00287314	0.024103	0.0540845	0.0165618	0.00408647
Thermoanaerobacterium	0.00208681	0.00495723	0.00546807	0.0027762	0.00280355	0.0221684	0.0350079	0.021893	0.0120124	0.0155515	0.00457091	0.00482059	0.0383099	0.0165618	0.0019194
Thermobacillus	0.0159579	0	0.00406926	0.00326136	0	0.00231322	0	0.00775033	0.0085803	0.00352044	0.0225934	0.00964119	0.00901408	0.00552059	0.0170269
Thermobifida	0.00288471	0.000708175	0.000508657	0.000377347	0	0.000192768	0	0.00211975	0.00171606	0	0.00156717	0.00321373	0	0	0.00272431
Thermobispora	0.00889963	0	0.00152597	0.00221018	0	0	0	0.00344459	0.0120124	6.8358e-05	0.0127333	0.00321373	0	0	0.00749186
Thermocrinis	0	0.00212453	0	0.00016172	0	0.00279514	0	0.000231848	0	3.4179e-05	0	0.00160686	0	0	0.000123832
Thermodesulfatator	0.00288471	0	0.000254329	0	0.00210267	0.000192768	0	0.000761785	0	0.000205074	0.000261195	0	0.00225352	0	0.00204323
Thermodesulfobacterium	0.000306884	0.0056654	0.00127164	0.000970322	0.0245311	0.0196624	0.0112525	0.00394141	0	0.0133298	0.000130597	0	0.0112676	0	0.000123832
Thermodesulfobium	0.00288471	0	0.00152597	0.00016172	0.006308	0.00279514	0.00750169	0.00218599	0.00171606	0.000751939	0.00104478	0	0	0	0.00439605
Thermodesulfovibrio	0.000306884	0.00212453	0.00470508	0.000350394	0.00140178	0.00867458	0.00750169	0.00387517	0.00171606	0.00280268	0.000457091	0.00321373	0.0135211	0	0.000123832
Thermomicrobium	0.00202543	0	0.000508657	0.000323441	0	0	0	0.00122548	0.00171606	0	0.00137127	0	0	0	0.00216707
Thermomonospora	0.0162035	0.000708175	0.00228896	0.00272229	0	0	0	0.00248408	0.0120124	3.4179e-05	0.0200467	0.00964119	0.00676056	0	0.0154171
Thermosediminibacter	0	0.0127472	0.00089015	2.69534e-05	0.0245311	0.0067469	0.00875197	0.00566371	0	0.00328119	0.000848884	0.00321373	0.00450704	0	0.000123832
Thermosipho	0.00018413	0.0205371	0.00826568	0.00221018	0.0294373	0.0140721	0.0212548	0.0101019	0.00514818	0.0190035	0.000783585	0.00964119	0.0495775	0.0110412	0.000185749
Thermosulfidibacter	0.000122753	0	0.000254329	0	0.00140178	0.000192768	0.00125028	0.00182166	0	0.000273432	0.000326494	0	0	0	6.19162e-05
Thermosynechococcus	0	0.00354088	0.000127164	0.000107814	0	0.00212045	0.0150034	0.00211975	0	0.000854476	0.00333024	0	0	0	0
Thermotoga	0.00300746	0.000708175	0.000254329	0.00016172	0	0.000578305	0.0275062	0.00347771	0.00171606	0.00136716	0.000326494	0.00642746	0	0	0.00346731
Thermovibrio	0.00380536	0	0.000127164	0.000215627	0	0	0	0.00162293	0.00171606	6.8358e-05	0.00280785	0	0	0	0.00433413
Thermovirga	0.00147304	0.00141635	0.000508657	2.69534e-05	0	0	0.00125028	0.00105987	0	0.000205074	0.000457091	0	0	0	0.00130024
Thermus	0.0177379	0.0028327	0.00343344	0.00256057	0	0.000289153	0.00125028	0.00745224	0.00171606	0.000205074	0.0197855	0.00642746	0	0	0.0192559
Thioalkalimicrobium	0.00349847	0	0.00521374	0.00185978	0.0133169	0.00115661	0.0112525	0.00271593	0.00171606	0.000649401	0.00346083	0.00321373	0.00676056	0.00552059	0.00303389
Thioalkalivibrio	0.177379	0.000708175	0.0118263	0.0119673	0.00140178	0.000481921	0	0.00576307	0.0634942	0.000444327	0.0771178	0.0337442	0.00450704	0	0.184324
Thiobacillus	0.0100044	0	0.00292478	0.00363871	0	0.000578305	0	0.0017223	0.0137285	0.000273432	0.0193937	0.0112481	0	0	0.0123832
Thiobacimonas	0.00245507	0	0.000127164	0.00159025	0	0	0	0.00092739	0.00171606	3.4179e-05	0.00365673	0.00160686	0	0	0.00216707
Thioclava	0.00288471	0	0.000762986	0.001159	0	0.000289153	0	0.00152357	0.00343212	3.4179e-05	0.00274255	0	0.00225352	0	0.00346731
Thiocystis	0.00804035	0	0.00241612	0.00207541	0	0.000192768	0	0.0018879	0.00686424	6.8358e-05	0.0147575	0.00321373	0.00225352	0	0.00934934
Thioflavicoccus	0.00429637	0	0.00152597	0.00137462	0	0.00250599	0.00250056	0.00231848	0.0085803	0.000239253	0.00770525	0	0	0	0.00526287
Thiolapillus	0.000491014	0.000708175	0	0.000134767	0	0.00587944	0.00125028	0.000629301	0.00171606	0.000512685	0.000848884	0.00160686	0	0	0.000557246
Thiomicrospira	0.00233232	0.0028327	0.000254329	5.39068e-05	0.0238302	0.000771074	0.00250056	0.00149045	0.00171606	0.00259761	0.000326494	0	0	0	0.00198132
Thiomonas	0.0254713	0.00141635	0.00623105	0.00773562	0.00280355	0.000481921	0	0.00443823	0.0360373	0.0014697	0.0443378	0.0257098	0.00225352	0	0.0262525
Thioploca	0.00362123	0.000708175	0.00101731	0.00016172	0.000700889	0.00115661	0	0.00115924	0	0.00198238	0.0114926	0	0	0	0.00222898
Tistrella	0.00773347	0	0.00305194	0.00199455	0	0.000578305	0	0.00344459	0.00343212	0.0012988	0.0126027	0.00482059	0.00225352	0	0.00699653
Tolumonas	0.00705832	0	0.0274675	0.000350394	0	0.00115661	0	0.0319618	0	0.00160641	0.00117538	0.00321373	0.00450704	0.00552059	0.00693461
Treponema	0.788445	14.5063	19.2331	3.07862	0.0210267	9.59467	1.51909	0.114301	40.0992	0.663962	0.0837783	21.9739	42.9927	36.9162	0.938401
Trichodesmium	0.00319159	0.0148717	0.00216179	0.000808602	0.0217276	0.0296863	0.040009	0.00218599	0.00171606	0.00256343	0.00287314	0	0.00225352	0.00552059	0.00291006
Trichormus	0.0111706	0.0106226	0.000254329	0.001159	0.0259329	0.00607221	0.00125028	0.00404077	0	0.000991192	0.000326494	0	0.00225352	0	0.0137454
Tropheryma	6.13767e-05	0	0	2.69534e-05	0	0	0	0.000960511	0	0	0	0	0	0	6.19162e-05
Truepera	0.00177993	0	0.00089015	0.000673835	0.00280355	0.00356622	0.00375084	0.00529937	0.00171606	0.00492178	0.00359143	0.00321373	0.00225352	0.00552059	0.00117641
Trueperella	0.00300746	0.000708175	0.000381493	0.000404301	0	0.000481921	0	0.0054981	0	0.000273432	0.00293844	0.00321373	0	0	0.0026624
Tsukamurella	0.000675144	0	0.000762986	0.000458208	0	0	0.00250056	0.000629301	0	0	0.00287314	0.00321373	0.00225352	0	0.00160982
Turicibacter	0.0111092	0.0127472	0.00775702	0.0024258	0.0119151	0.0326743	0.0262559	0.0373937	0.0257409	0.0199264	0.00620338	0.0257098	0.0608451	0	0.0111449
Turneriella	0.00202543	0.00141635	0.00114448	0.00549849	0	0.00173492	0.00375084	0.00384205	0.00343212	0.00697252	0.00652987	0	0.00450704	0	0.000928743
Tyzzerella	0.00662869	0.0127472	0.00902867	0.00199455	0	0.00780712	0.0612638	0.0825046	0.00514818	0.00591297	0.0202426	0.0160686	0.0135211	0.0165618	0.00656311
Ureaplasma	0.00515565	0.0056654	0.00343344	0.00840946	0.0161204	0.0111806	0.0575129	0.00576307	0.00343212	0.00769028	0.000979481	0.00482059	0.0112676	0	0.00520096
Vagococcus	0.00920651	0.016288	0.0134794	0.00293792	0.0119151	0.0116625	0.0412593	0.0137452	0.0085803	0.0291547	0.0054198	0.00642746	0.0180282	0.0441647	0.00681078
Variovorax	0.0655503	0	0.0226353	0.0339613	0	0.00106023	0	0.00811467	0.10468	0.00143552	0.151362	0.0803432	0.0247887	0	0.0670552
Veillonella	0.169707	0.056654	5.47862	0.447777	0.0799013	0.0314213	0.330074	0.209491	0.0703585	0.0128855	1.9922	0.808253	0.682817	0.0717677	0.135411
Verminephrobacter	0.110969	0.00708175	0.0143696	0.016199	0.000700889	0.000578305	0.00250056	0.00228535	0.0720745	0.00068358	0.102258	0.0530265	0.0202817	0.0552059	0.108787
Verrucosispora	0.00227094	0	0.000635822	0.000808602	0	0	0.00125028	0.000993632	0	0	0.00796645	0	0	0	0.00179557
Vibrio	0.054748	0.107643	0.248225	0.0158216	0.0357453	0.0292044	0.0537621	0.113009	0.0823709	0.0283344	0.0354572	0.0449922	0.0969014	0.0938501	0.0488519
Virgibacillus	0.00994303	0.00637358	0.00813852	0.00328831	0.0350444	0.0147468	0.0250056	0.0138115	0.00343212	0.0142185	0.0052892	0.0128549	0.0292958	0	0.00984467
Vulgatibacter	0.00355985	0	0.00101731	0.00169806	0	0	0	0.00294778	0.00686424	0	0.0112967	0.00642746	0.00676056	0	0.00340539
Waddlia	0.000122753	0	0.000127164	0	0	0.000385537	0	0.000132484	0	0.00102537	0.000326494	0	0.00225352	0	0.000123832
Weeksella	0.00846999	0.00637358	0.000762986	0.000485161	0	0.00269876	0.00625141	0.00321274	0.00343212	0.00119627	0.00176307	0	0.00450704	0.0110412	0.00742994
Weissella	0.00441912	0.441193	0.0139881	0.0123177	16.0602	0.391802	0.251307	0.0131822	0.00686424	0.0266596	0.015737	0.00803432	0.0112676	0.0828089	0.00513904
Wenyingzhuangia	0.0511882	0.016288	0.00991882	0.00183283	0.00490622	0.00260237	0.00250056	0.00317962	0.00514818	0.0019482	0.00587689	0.00160686	0.00676056	0.0110412	0.0482946
Wenzhouxiangella	0.00159579	0	0.00089015	0.000997275	0	0.00106023	0	0.00178854	0.00171606	0.000102537	0.00476681	0.00160686	0.00450704	0	0.00179557
Wigglesworthia	0.000675144	0.00354088	0.00330627	0.000592974	0.00560711	0.00771074	0.00250056	0.008479	0.00171606	0.00174313	0.000130597	0	0.0112676	0	0.00123832
Winogradskyella	0.00441912	0.00354088	0.00762986	0.00221018	0.0273347	0.104191	0.0450101	0.0042395	0.0102964	0.0063573	0.00750936	0.0128549	0.0225352	0	0.00340539
Woeseia	0.111706	0	0.0244156	0.00865204	0	0.000963842	0	0.00132484	0.029173	0.000546864	0.0784891	0.0208892	0.00901408	0.00552059	0.126433
Wolbachia	0.00141166	0.0056654	0.00114448	0.000808602	0.0560711	0.0251563	0.0100023	0.0044051	0.00343212	0.0102195	0.00124068	0.00321373	0.00676056	0	0.000990659
Wolinella	0.000306884	0.00141635	0.000127164	8.08602e-05	0	0.0146504	0	0.0017223	0	0.000102537	0.00052239	0.00160686	0	0	0.000247665
Xanthobacter	0.0192109	0	0.0089015	0.00900243	0	0.000192768	0	0.00182166	0.029173	0.000136716	0.0619032	0.0160686	0.00450704	0.00552059	0.0177699
Xanthomonas	0.210338	0.0028327	0.0325541	0.0194334	0.00140178	0.000481921	0.00125028	0.0132816	0.0995315	0.0021191	0.141829	0.0771295	0.0405634	0	0.237696
Xenorhabdus	0.00392811	0.0056654	0.0147511	0.000619928	0.006308	0.00655413	0.0525118	0.0203695	0.00514818	0.00758774	0.00339553	0.00803432	0.00450704	0.00552059	0.00643928
Xylanimonas	0.00306884	0.000708175	0.00089015	0.00123986	0	0	0	0.00149045	0	3.4179e-05	0.00757465	0.00482059	0	0	0.00315772
Xylella	0.0153442	0	0.0389123	0.00183283	0.00280355	0.00212045	0	0.00288153	0.0154445	0.000615222	0.0126027	0.0144618	0	0.0165618	0.014736
Yangia	0.00177993	0	0.000635822	0.00123986	0	0	0	0.0018879	0.00171606	6.8358e-05	0.00587689	0.00160686	0.00225352	0	0.00303389
Yersinia	0.0815697	0.138802	0.729033	0.345084	0.0448569	0.0269876	0.0162537	0.164247	1.35912	0.12366	0.50378	5.30587	0.265915	0.0552059	0.263391
Zhongshania	0.000429637	0.000708175	0.000635822	0.000188674	0	0.000481921	0	0.0018879	0	0.000136716	0.00176307	0	0	0.00552059	0.000185749
Zobellia	0.00810173	0	0.000762986	0.000269534	0	0.00848181	0.00125028	0.00132484	0	3.4179e-05	0.000848884	0.00321373	0.00225352	0	0.00972084
Zunongwangia	0.0211136	0.0028327	0.0116991	0.00212932	0	0.00067469	0	0.00271593	0.0102964	0.00181149	0.00626868	0	0.0225352	0	0.0180176
Zymomonas	0.0026392	0.0028327	0.00305194	0.000673835	0.000700889	0.00202407	0.00125028	0.00417326	0	0.00266596	0.00718286	0.141404	0.00450704	0	0.00365305
